# Supplementary material for: Butyl­bis[μ-4-(2,4,6-trimethyl­phenyl­amino)pent-3-en-2-onato][4-(2,4,6-trimethyl­phenyl­amino)pent-3-en-2-onato]dimagnesium
Source: Acta Crystallogr Sect E Struct Rep Online. 2009 Aug 29;65(Pt 9):m1137–8. doi: 10.1107/S1600536809033327 (PMC2969899; doi:10.1107/S1600536809033327)
Supplement: Supplementary file 1 [file e-65-m1137-sup1.cif]

##############################################################################
###                                                                        ###
###        Electronic paper (Acta Crystallographica Section E)             ###
###                                                                        ###
##############################################################################
#                                                                            #
# This CIF contains the data in a paper accepted for publication in Acta     #
# Crystallographica Section E. It conforms to the requirements of Notes      #
# for Authors for Section E, and has been peer reviewed under the auspices   #
# of the IUCr Commission on Journals.                                        #
#                                                                            #
# Full details of the Crystallographic Information File format               #
# are given in the paper "The Crystallographic Information File (CIF):       #
# a New Standard Archive File for Crystallography" by S. R. Hall, F. H.      #
# Allen and I. D. Brown [Acta Cryst. (1991), A47, 655-685].                  #
#                                                                            #
# The current version of the core CIF dictionary is obtainable from          #
# ftp://ftp.iucr.org/pub/cif_core.dic. The current version number is 2.4.    #
#                                                                            #
# Software is freely available for graphical display of the structure(s) in  #
# this CIF.  For information consult the CIF home page http://www.iucr.org/  #
# cif/home.html                                                              #
#                                                                            #
# This file may be used for bona fide research purposes within the           #
# scientific community so long as proper attribution is given to the journal # 
# article from which it was obtained.                                        #
#                                                                            #
##############################################################################
                                             
data_I
_audit_creation_method     SHELXL-97
_chemical_name_systematic
;
Butylbis[\m-4-(2,4,6-trimethylphenylamino)pent-3-en-2-onato][4-(2,4,6-
trimethylphenylamino)pent-3-en-2-onato]dimagnesium(II)
;
_chemical_name_common     MesKetoiminateMgButyl
_chemical_formula_moiety     'C46 H63 Mg2 N3 O3'
_chemical_formula_sum     'C46 H63 Mg2 N3 O3'
_chemical_formula_iupac     '[Mg2 (C4 H9) (C14 H18 N O)3]'
_chemical_formula_weight     754.61
_chemical_melting_point     ?
_symmetry_cell_setting     monoclinic
_symmetry_space_group_name_H-M     'P 21/n'
_symmetry_space_group_name_Hall     '-P 2yn'
loop_
    _symmetry_equiv_pos_as_xyz
    'x, y, z'
    '-x+1/2, y+1/2, -z+1/2'
    '-x, -y, -z'
    'x-1/2, -y-1/2, z-1/2'
_cell_length_a     20.016(2)
_cell_length_b     10.7515(12)
_cell_length_c     20.720(2)
_cell_angle_alpha     90.00
_cell_angle_beta     94.1540(10)
_cell_angle_gamma     90.00
_cell_volume     4447.3(8)
_cell_formula_units_Z     4
_cell_measurement_reflns_used     8867
_cell_measurement_theta_min     2.34
_cell_measurement_theta_max     23.48
_cell_measurement_temperature     173(2)
_exptl_crystal_description     Prism
_exptl_crystal_colour     Yellow
_exptl_crystal_size_max     0.35
_exptl_crystal_size_mid     0.31
_exptl_crystal_size_min     0.22
_exptl_crystal_density_diffrn     1.127
_exptl_crystal_density_method     'not measured'
_exptl_crystal_F_000     1632
_exptl_absorpt_coefficient_mu     0.095
_exptl_absorpt_correction_type     multi-scan
_exptl_absorpt_process_details     '(SADABS; Bruker, 2006)'
_exptl_absorpt_correction_T_min     0.9059
_exptl_absorpt_correction_T_max     0.9767
_exptl_special_details
;
;
_diffrn_ambient_temperature     173(2)
_diffrn_radiation_type     MoK\a
_diffrn_radiation_wavelength     0.71073
_diffrn_radiation_monochromator     graphite
_diffrn_measurement_device_type
;
Bruker APEXII CCD area-detector
;
_diffrn_measurement_method     '\f and \w'
_diffrn_reflns_number     57968
_diffrn_reflns_av_R_equivalents     0.0650
_diffrn_reflns_av_sigmaI/netI     0.0467
_diffrn_reflns_theta_min     1.97
_diffrn_reflns_theta_max     26.37
_diffrn_reflns_theta_full     25.25
_diffrn_measured_fraction_theta_max     0.998
_diffrn_measured_fraction_theta_full     0.999
_diffrn_reflns_limit_h_min     -25
_diffrn_reflns_limit_h_max     24
_diffrn_reflns_limit_k_min     -13
_diffrn_reflns_limit_k_max     13
_diffrn_reflns_limit_l_min     -25
_diffrn_reflns_limit_l_max     25
_refine_special_details
;
Refinement of <i>F</i>^2^ against ALL reflections. The weighted <i>R</i>-factor
<i>wR</i> and goodness of fit <i>S</i> are based on <i>F</i>^2^, conventional
<i>R</i>-factors <i>R</i> are based on <i>F</i>, with <i>F</i> set to zero for
negative <i>F</i>^2^. The threshold expression of <i>F</i>^2^ >
\s(<i>F</i>^2^) is used only for calculating <i>R</i>-factors(gt) <i>etc</i>.
and is not relevant to the choice of reflections for refinement.
<i>R</i>-factors based on <i>F</i>^2^ are statistically about twice as large
as those based on <i>F</i>, and <i>R</i>- factors based on ALL data will be
even larger.
;
_reflns_number_total     9082
_reflns_number_gt     5810
_reflns_threshold_expression     I>2\s(I)
_refine_ls_structure_factor_coef     Fsqd
_refine_ls_matrix_type     full
_refine_ls_R_factor_all     0.0961
_refine_ls_R_factor_gt     0.0541
_refine_ls_wR_factor_gt     0.1394
_refine_ls_wR_factor_ref     0.1661
_refine_ls_goodness_of_fit_ref     1.023
_refine_ls_restrained_S_all     1.023
_refine_ls_number_reflns     9082
_refine_ls_number_parameters     503
_refine_ls_number_restraints     0
_refine_ls_hydrogen_treatment     constr
_refine_ls_weighting_scheme     calc
_refine_ls_weighting_details
          'calc w=1/[\s^2^(Fo^2^)+(0.0707P)^2^+3.119P] where P=(Fo^2^+2Fc^2^)/3'
_atom_sites_solution_hydrogens     geom
_atom_sites_solution_primary     direct
_atom_sites_solution_secondary     difmap
_refine_ls_shift/su_max     0.000
_refine_ls_shift/su_mean     0.000
_refine_diff_density_max     0.315
_refine_diff_density_min     -0.374
_refine_ls_extinction_method     none
_refine_ls_extinction_coef     0
loop_
    _atom_type_symbol
    _atom_type_description
    _atom_type_scat_dispersion_real
    _atom_type_scat_dispersion_imag
    _atom_type_scat_source
    C C 0.0033 0.0016 'International Tables Vol C Tables 4.2.6.8 and 6.1.1.4'
    H H 0.0000 0.0000 'International Tables Vol C Tables 4.2.6.8 and 6.1.1.4'
    N N 0.0061 0.0033 'International Tables Vol C Tables 4.2.6.8 and 6.1.1.4'
    O O 0.0106 0.0060 'International Tables Vol C Tables 4.2.6.8 and 6.1.1.4'
    Mg Mg 0.0486 0.0363 'International Tables Vol C Tables 4.2.6.8 and 6.1.1.4'
_computing_data_collection     'APEX2 (Bruker, 2006)'
_computing_cell_refinement     'SAINT-Plus (Bruker, 2006)'
_computing_data_reduction     'SAINT-Plus (Bruker, 2006)'
_computing_structure_solution     'SHELXS97 (Sheldrick, 2008)'
_computing_structure_refinement     'SHELXTL (Sheldrick, 2008)'
_computing_molecular_graphics     'Mercury (Macrae <i>et al.</i>, 2006)'
_computing_publication_material     'publCIF (Westrip, 2009)'
loop_
    _atom_site_type_symbol
    _atom_site_label
    _atom_site_fract_x
    _atom_site_fract_y
    _atom_site_fract_z
    _atom_site_U_iso_or_equiv
    _atom_site_adp_type
    _atom_site_calc_flag
    _atom_site_refinement_flags
    _atom_site_occupancy
    _atom_site_disorder_assembly
    _atom_site_disorder_group
    Mg Mg1 -0.00341(4) 0.15436(8) 0.20348(4) 0.0312(2) Uani d . 1 . .
    Mg Mg2 0.11126(4) 0.10955(8) 0.31177(4) 0.0325(2) Uani d . 1 . .
    O O1 -0.00970(8) 0.17052(16) 0.10943(8) 0.0358(4) Uani d . 1 . .
    O O2 0.09942(8) 0.12165(15) 0.21528(7) 0.0314(4) Uani d . 1 . .
    O O3 0.01501(8) 0.16096(16) 0.30108(8) 0.0349(4) Uani d . 1 . .
    N N1 -0.06094(10) -0.0096(2) 0.19363(10) 0.0357(5) Uani d . 1 . .
    N N2 0.17489(10) 0.26552(19) 0.31215(9) 0.0318(5) Uani d . 1 . .
    N N3 -0.05901(10) 0.32324(19) 0.21540(10) 0.0350(5) Uani d . 1 . .
    C C1 -0.04882(14) 0.1662(3) -0.00035(13) 0.0472(7) Uani d . 1 . .
    H H15A -0.0614 0.2543 0.0003 0.057 Uiso calc R 1 . .
    H H15B -0.0814 0.1205 -0.0288 0.057 Uiso calc R 1 . .
    H H15C -0.0042 0.1580 -0.0164 0.057 Uiso calc R 1 . .
    C C2 -0.04800(13) 0.1139(3) 0.06704(12) 0.0369(6) Uani d . 1 . .
    C C3 -0.08641(13) 0.0111(3) 0.07919(13) 0.0413(6) Uani d . 1 . .
    H H17 -0.1137 -0.0209 0.0436 0.050 Uiso calc R 1 . .
    C C4 -0.08961(13) -0.0517(3) 0.13865(13) 0.0407(6) Uani d . 1 . .
    C C5 -0.12758(16) -0.1737(3) 0.13691(16) 0.0546(8) Uani d . 1 . .
    H H19A -0.0965 -0.2419 0.1485 0.066 Uiso calc R 1 . .
    H H19B -0.1484 -0.1876 0.0933 0.066 Uiso calc R 1 . .
    H H19C -0.1623 -0.1706 0.1678 0.066 Uiso calc R 1 . .
    C C6 -0.06439(13) -0.0846(2) 0.25060(13) 0.0390(6) Uani d . 1 . .
    C C7 -0.11648(14) -0.0688(3) 0.29138(14) 0.0456(7) Uani d . 1 . .
    C C8 -0.11454(17) -0.1369(3) 0.34859(15) 0.0569(9) Uani d . 1 . .
    H H22 -0.1497 -0.1266 0.3765 0.068 Uiso calc R 1 . .
    C C9 -0.06325(18) -0.2189(3) 0.36633(15) 0.0557(8) Uani d . 1 . .
    C C10 -0.01289(17) -0.2324(3) 0.32513(15) 0.0533(8) Uani d . 1 . .
    H H25 0.0227 -0.2883 0.3367 0.064 Uiso calc R 1 . .
    C C11 -0.01210(14) -0.1677(2) 0.26724(14) 0.0435(7) Uani d . 1 . .
    C C12 -0.17251(15) 0.0206(3) 0.27396(16) 0.0584(8) Uani d . 1 . .
    H H20A -0.1541 0.1040 0.2683 0.070 Uiso calc R 1 . .
    H H20B -0.2033 0.0223 0.3087 0.070 Uiso calc R 1 . .
    H H20C -0.1968 -0.0060 0.2335 0.070 Uiso calc R 1 . .
    C C13 -0.0619(2) -0.2901(4) 0.42905(17) 0.0822(12) Uani d . 1 . .
    H H24A -0.0978 -0.2599 0.4548 0.099 Uiso calc R 1 . .
    H H24B -0.0185 -0.2778 0.4533 0.099 Uiso calc R 1 . .
    H H24C -0.0685 -0.3788 0.4199 0.099 Uiso calc R 1 . .
    C C14 0.04347(15) -0.1869(3) 0.22311(16) 0.0524(8) Uani d . 1 . .
    H H27A 0.0254 -0.2258 0.1828 0.063 Uiso calc R 1 . .
    H H27B 0.0778 -0.2409 0.2444 0.063 Uiso calc R 1 . .
    H H27C 0.0634 -0.1064 0.2134 0.063 Uiso calc R 1 . .
    C C15 0.14678(13) 0.1038(3) 0.11291(11) 0.0393(6) Uani d . 1 . .
    H H14A 0.1485 0.0130 0.1166 0.047 Uiso calc R 1 . .
    H H14B 0.1858 0.1333 0.0914 0.047 Uiso calc R 1 . .
    H H14C 0.1057 0.1283 0.0875 0.047 Uiso calc R 1 . .
    C C16 0.14727(12) 0.1600(2) 0.17895(11) 0.0310(5) Uani d . 1 . .
    C C17 0.19433(13) 0.2446(2) 0.19922(12) 0.0358(6) Uani d . 1 . .
    H H12 0.2254 0.2669 0.1687 0.043 Uiso calc R 1 . .
    C C18 0.20325(13) 0.3054(2) 0.26160(12) 0.0357(6) Uani d . 1 . .
    C C19 0.24825(17) 0.4177(3) 0.26465(14) 0.0545(8) Uani d . 1 . .
    H H10A 0.2457 0.4592 0.3065 0.065 Uiso calc R 1 . .
    H H10B 0.2338 0.4754 0.2298 0.065 Uiso calc R 1 . .
    H H10C 0.2945 0.3916 0.2597 0.065 Uiso calc R 1 . .
    C C20 0.18963(12) 0.3257(2) 0.37385(11) 0.0325(5) Uani d . 1 . .
    C C21 0.14650(13) 0.4164(2) 0.39439(12) 0.0377(6) Uani d . 1 . .
    C C22 0.15864(14) 0.4660(3) 0.45614(13) 0.0438(7) Uani d . 1 . .
    H H6 0.1292 0.5278 0.4705 0.053 Uiso calc R 1 . .
    C C23 0.21219(14) 0.4278(3) 0.49714(13) 0.0457(7) Uani d . 1 . .
    C C24 0.25498(13) 0.3395(3) 0.47480(12) 0.0412(6) Uani d . 1 . .
    H H3 0.2926 0.3139 0.5022 0.049 Uiso calc R 1 . .
    C C25 0.24492(12) 0.2870(3) 0.41391(12) 0.0362(6) Uani d . 1 . .
    C C26 0.08908(15) 0.4633(3) 0.35033(15) 0.0528(8) Uani d . 1 . .
    H H9A 0.0542 0.4968 0.3763 0.063 Uiso calc R 1 . .
    H H9B 0.0706 0.3947 0.3235 0.063 Uiso calc R 1 . .
    H H9C 0.1050 0.5290 0.3224 0.063 Uiso calc R 1 . .
    C C27 0.22286(18) 0.4803(4) 0.56497(15) 0.0695(10) Uani d . 1 . .
    H H5A 0.2043 0.5645 0.5659 0.083 Uiso calc R 1 . .
    H H5B 0.2709 0.4830 0.5779 0.083 Uiso calc R 1 . .
    H H5C 0.2003 0.4272 0.5951 0.083 Uiso calc R 1 . .
    C C28 0.29308(14) 0.1916(3) 0.39100(13) 0.0459(7) Uani d . 1 . .
    H H1A 0.3263 0.1708 0.4265 0.055 Uiso calc R 1 . .
    H H1B 0.3159 0.2255 0.3546 0.055 Uiso calc R 1 . .
    H H1C 0.2684 0.1164 0.3771 0.055 Uiso calc R 1 . .
    C C29 -0.01285(16) 0.1521(4) 0.41057(14) 0.0615(9) Uani d . 1 . .
    H H33A -0.0190 0.0617 0.4089 0.074 Uiso calc R 1 . .
    H H33B -0.0448 0.1887 0.4388 0.074 Uiso calc R 1 . .
    H H33C 0.0329 0.1712 0.4277 0.074 Uiso calc R 1 . .
    C C30 -0.02454(13) 0.2056(3) 0.34334(12) 0.0394(6) Uani d . 1 . .
    C C31 -0.06998(13) 0.2967(3) 0.32936(12) 0.0429(7) Uani d . 1 . .
    H H31 -0.0971 0.3200 0.3631 0.051 Uiso calc R 1 . .
    C C32 -0.08170(13) 0.3619(3) 0.26931(12) 0.0388(6) Uani d . 1 . .
    C C33 -0.12145(16) 0.4816(3) 0.27273(15) 0.0557(8) Uani d . 1 . .
    H H29A -0.1314 0.5143 0.2289 0.067 Uiso calc R 1 . .
    H H29B -0.0952 0.5428 0.2988 0.067 Uiso calc R 1 . .
    H H29C -0.1635 0.4649 0.2927 0.067 Uiso calc R 1 . .
    C C34 -0.07408(13) 0.3956(2) 0.15778(12) 0.0367(6) Uani d . 1 . .
    C C35 -0.02485(14) 0.4728(2) 0.13529(12) 0.0388(6) Uani d . 1 . .
    C C36 -0.03917(16) 0.5389(3) 0.07850(13) 0.0469(7) Uani d . 1 . .
    H H39 -0.0059 0.5924 0.0634 0.056 Uiso calc R 1 . .
    C C37 -0.10038(17) 0.5294(3) 0.04308(14) 0.0508(8) Uani d . 1 . .
    C C38 -0.14741(15) 0.4488(3) 0.06546(14) 0.0493(7) Uani d . 1 . .
    H H41 -0.1892 0.4396 0.0412 0.059 Uiso calc R 1 . .
    C C39 -0.13564(14) 0.3807(3) 0.12220(13) 0.0423(7) Uani d . 1 . .
    C C40 0.04239(15) 0.4845(3) 0.17229(14) 0.0487(7) Uani d . 1 . .
    H H38A 0.0363 0.5145 0.2161 0.058 Uiso calc R 1 . .
    H H38B 0.0702 0.5434 0.1501 0.058 Uiso calc R 1 . .
    H H38C 0.0644 0.4030 0.1747 0.058 Uiso calc R 1 . .
    C C41 -0.1152(2) 0.6065(3) -0.01740(15) 0.0671(10) Uani d . 1 . .
    H H42A -0.1449 0.5598 -0.0483 0.081 Uiso calc R 1 . .
    H H42B -0.0732 0.6252 -0.0370 0.081 Uiso calc R 1 . .
    H H42C -0.1370 0.6843 -0.0061 0.081 Uiso calc R 1 . .
    C C42 -0.18706(14) 0.2924(3) 0.14444(14) 0.0530(8) Uani d . 1 . .
    H H34A -0.1680 0.2085 0.1479 0.064 Uiso calc R 1 . .
    H H34B -0.2262 0.2920 0.1132 0.064 Uiso calc R 1 . .
    H H34C -0.2006 0.3188 0.1868 0.064 Uiso calc R 1 . .
    C C43 0.14225(16) -0.0420(3) 0.37340(13) 0.0501(7) Uani d . 1 . .
    H H46A 0.1081 -0.1077 0.3652 0.060 Uiso calc R 1 . .
    H H46B 0.1840 -0.0742 0.3567 0.060 Uiso calc R 1 . .
    C C44 0.1552(2) -0.0353(4) 0.44479(17) 0.0718(10) Uani d . 1 . .
    H H43A 0.1141 -0.0040 0.4632 0.086 Uiso calc R 1 . .
    H H43B 0.1909 0.0269 0.4547 0.086 Uiso calc R 1 . .
    C C45 0.1757(2) -0.1558(4) 0.47962(19) 0.0901(14) Uani d . 1 . .
    H H44A 0.1384 -0.2161 0.4733 0.108 Uiso calc R 1 . .
    H H44B 0.2147 -0.1913 0.4592 0.108 Uiso calc R 1 . .
    C C46 0.1937(2) -0.1421(5) 0.5509(2) 0.0985(15) Uani d . 1 . .
    H H45A 0.2319 -0.0854 0.5578 0.118 Uiso calc R 1 . .
    H H45B 0.2056 -0.2236 0.5695 0.118 Uiso calc R 1 . .
    H H45C 0.1553 -0.1083 0.5719 0.118 Uiso calc R 1 . .
loop_
    _atom_site_aniso_label
    _atom_site_aniso_U_11
    _atom_site_aniso_U_22
    _atom_site_aniso_U_33
    _atom_site_aniso_U_12
    _atom_site_aniso_U_13
    _atom_site_aniso_U_23
    Mg1 0.0311(4) 0.0316(4) 0.0302(4) -0.0017(3) -0.0028(3) -0.0048(3)
    Mg2 0.0343(5) 0.0333(5) 0.0293(4) -0.0028(4) -0.0026(3) 0.0028(3)
    O1 0.0366(10) 0.0386(10) 0.0311(9) 0.0009(8) -0.0041(7) -0.0061(8)
    O2 0.0301(9) 0.0350(9) 0.0285(8) -0.0012(7) -0.0013(7) -0.0007(7)
    O3 0.0325(9) 0.0434(10) 0.0286(9) -0.0019(8) -0.0005(7) -0.0032(8)
    N1 0.0356(12) 0.0339(12) 0.0370(12) -0.0030(9) -0.0026(9) -0.0058(9)
    N2 0.0321(11) 0.0355(11) 0.0270(10) -0.0024(9) -0.0034(8) 0.0007(9)
    N3 0.0357(12) 0.0354(12) 0.0335(11) 0.0009(9) -0.0010(9) -0.0055(9)
    C1 0.0449(16) 0.0589(19) 0.0364(14) 0.0018(14) -0.0057(12) -0.0068(13)
    C2 0.0337(14) 0.0431(15) 0.0329(13) 0.0088(12) -0.0050(11) -0.0108(12)
    C3 0.0420(15) 0.0424(16) 0.0375(14) -0.0004(13) -0.0099(12) -0.0121(12)
    C4 0.0367(15) 0.0362(14) 0.0481(16) 0.0003(12) -0.0048(12) -0.0128(12)
    C5 0.0550(19) 0.0446(18) 0.0621(19) -0.0103(15) -0.0109(15) -0.0128(15)
    C6 0.0400(15) 0.0328(14) 0.0431(15) -0.0107(12) -0.0039(12) -0.0042(12)
    C7 0.0418(16) 0.0442(16) 0.0502(17) -0.0124(13) -0.0011(13) -0.0056(13)
    C8 0.058(2) 0.061(2) 0.0531(18) -0.0261(17) 0.0136(15) -0.0073(16)
    C9 0.068(2) 0.0457(18) 0.0517(18) -0.0188(16) -0.0081(16) 0.0056(14)
    C10 0.059(2) 0.0340(15) 0.065(2) -0.0095(14) -0.0092(16) 0.0050(14)
    C11 0.0464(16) 0.0293(14) 0.0534(17) -0.0093(12) -0.0064(13) -0.0007(12)
    C12 0.0431(18) 0.072(2) 0.061(2) -0.0050(16) 0.0084(15) -0.0052(17)
    C13 0.110(3) 0.076(3) 0.059(2) -0.028(2) -0.005(2) 0.0155(19)
    C14 0.0527(18) 0.0359(16) 0.068(2) 0.0037(14) 0.0009(15) -0.0006(14)
    C15 0.0408(15) 0.0446(16) 0.0319(13) 0.0046(12) -0.0022(11) -0.0041(12)
    C16 0.0321(13) 0.0331(13) 0.0270(12) 0.0057(11) -0.0026(10) 0.0027(10)
    C17 0.0361(14) 0.0407(15) 0.0309(13) -0.0040(12) 0.0042(11) 0.0004(11)
    C18 0.0334(14) 0.0400(15) 0.0330(13) -0.0064(11) -0.0028(11) 0.0016(11)
    C19 0.067(2) 0.058(2) 0.0394(16) -0.0294(16) 0.0063(14) -0.0016(14)
    C20 0.0326(13) 0.0351(14) 0.0292(12) -0.0065(11) -0.0016(10) -0.0011(10)
    C21 0.0349(14) 0.0377(15) 0.0399(14) -0.0034(12) -0.0013(11) -0.0001(12)
    C22 0.0412(16) 0.0452(16) 0.0454(16) 0.0019(13) 0.0047(12) -0.0097(13)
    C23 0.0426(16) 0.0569(18) 0.0372(14) -0.0055(14) 0.0001(12) -0.0114(13)
    C24 0.0348(14) 0.0555(18) 0.0321(13) -0.0023(13) -0.0058(11) -0.0022(12)
    C25 0.0308(14) 0.0446(15) 0.0329(13) -0.0059(11) -0.0005(10) -0.0028(11)
    C26 0.0526(18) 0.0454(17) 0.0582(19) 0.0087(14) -0.0107(15) -0.0046(15)
    C27 0.064(2) 0.095(3) 0.0482(19) 0.008(2) -0.0041(16) -0.0302(19)
    C28 0.0397(16) 0.0580(19) 0.0387(15) 0.0073(13) -0.0073(12) -0.0070(13)
    C29 0.054(2) 0.094(3) 0.0363(16) 0.0074(18) 0.0052(14) 0.0025(16)
    C30 0.0326(14) 0.0543(17) 0.0309(13) -0.0060(13) -0.0001(11) -0.0046(12)
    C31 0.0356(15) 0.0601(18) 0.0332(13) 0.0003(13) 0.0041(11) -0.0119(13)
    C32 0.0320(14) 0.0450(16) 0.0391(14) 0.0007(12) 0.0009(11) -0.0118(12)
    C33 0.0563(19) 0.059(2) 0.0514(18) 0.0145(16) 0.0032(15) -0.0171(15)
    C34 0.0428(15) 0.0330(14) 0.0337(13) 0.0107(12) -0.0004(11) -0.0072(11)
    C35 0.0461(16) 0.0309(14) 0.0385(14) 0.0047(12) -0.0029(12) -0.0050(11)
    C36 0.0615(19) 0.0350(15) 0.0435(16) 0.0058(14) 0.0000(14) -0.0020(12)
    C37 0.070(2) 0.0405(16) 0.0410(16) 0.0172(15) -0.0047(15) -0.0028(13)
    C38 0.0499(18) 0.0507(18) 0.0446(16) 0.0165(15) -0.0137(13) -0.0104(14)
    C39 0.0421(16) 0.0418(16) 0.0421(15) 0.0116(13) -0.0029(12) -0.0102(12)
    C40 0.0519(18) 0.0431(16) 0.0496(17) -0.0064(14) -0.0056(14) 0.0042(13)
    C41 0.089(3) 0.060(2) 0.0499(19) 0.0203(19) -0.0115(17) 0.0048(16)
    C42 0.0403(16) 0.066(2) 0.0516(18) 0.0028(15) -0.0061(13) -0.0110(15)
    C43 0.0574(19) 0.0479(17) 0.0450(16) 0.0050(14) 0.0035(14) 0.0086(14)
    C44 0.083(3) 0.067(2) 0.064(2) -0.001(2) -0.0053(19) 0.0197(19)
    C45 0.100(3) 0.101(3) 0.071(3) 0.027(3) 0.020(2) 0.038(2)
    C46 0.088(3) 0.105(4) 0.101(3) -0.009(3) -0.004(3) 0.043(3)
_geom_special_details
;
All e.s.d.'s (except the e.s.d. in the dihedral angle between two l.s. planes)
are estimated using the full covariance matrix. The cell e.s.d.'s are taken
into account individually in the estimation of e.s.d.'s in distances, angles
and torsion angles; correlations between e.s.d.'s in cell parameters are only
used when they are defined by crystal symmetry. An approximate (isotropic)
treatment of cell e.s.d.'s is used for estimating e.s.d.'s involving l.s.
planes.
;
loop_
    _geom_bond_atom_site_label_1
    _geom_bond_atom_site_label_2
    _geom_bond_site_symmetry_2
    _geom_bond_distance
    _geom_bond_publ_flag
    Mg1 O1 . 1.9514(18) ?
    Mg1 O3 . 2.0304(18) ?
    Mg1 O2 . 2.0848(18) ?
    Mg1 N1 . 2.107(2) ?
    Mg1 N3 . 2.153(2) ?
    Mg1 Mg2 . 3.1287(11) ?
    Mg2 O2 . 2.0005(17) ?
    Mg2 O3 . 2.0011(19) ?
    Mg2 N2 . 2.105(2) ?
    Mg2 C43 . 2.134(3) ?
    O1 C2 . 1.278(3) ?
    O2 C16 . 1.326(3) ?
    O3 C30 . 1.313(3) ?
    N1 C4 . 1.318(3) ?
    N1 C6 . 1.435(3) ?
    N2 C18 . 1.300(3) ?
    N2 C20 . 1.444(3) ?
    N3 C32 . 1.304(3) ?
    N3 C34 . 1.438(3) ?
    C1 C2 . 1.504(4) ?
    C1 H15A . 0.9800 ?
    C1 H15B . 0.9800 ?
    C1 H15C . 0.9800 ?
    C2 C3 . 1.380(4) ?
    C3 C4 . 1.410(4) ?
    C3 H17 . 0.9500 ?
    C4 C5 . 1.515(4) ?
    C5 H19A . 0.9800 ?
    C5 H19B . 0.9800 ?
    C5 H19C . 0.9800 ?
    C6 C7 . 1.399(4) ?
    C6 C11 . 1.400(4) ?
    C7 C8 . 1.391(4) ?
    C7 C12 . 1.501(4) ?
    C8 C9 . 1.383(5) ?
    C8 H22 . 0.9500 ?
    C9 C10 . 1.375(5) ?
    C9 C13 . 1.507(4) ?
    C10 C11 . 1.388(4) ?
    C10 H25 . 0.9500 ?
    C11 C14 . 1.504(4) ?
    C12 H20A . 0.9800 ?
    C12 H20B . 0.9800 ?
    C12 H20C . 0.9800 ?
    C13 H24A . 0.9800 ?
    C13 H24B . 0.9800 ?
    C13 H24C . 0.9800 ?
    C14 H27A . 0.9800 ?
    C14 H27B . 0.9800 ?
    C14 H27C . 0.9800 ?
    C15 C16 . 1.495(3) ?
    C15 H14A . 0.9800 ?
    C15 H14B . 0.9800 ?
    C15 H14C . 0.9800 ?
    C16 C17 . 1.354(3) ?
    C17 C18 . 1.448(3) ?
    C17 H12 . 0.9500 ?
    C18 C19 . 1.505(4) ?
    C19 H10A . 0.9800 ?
    C19 H10B . 0.9800 ?
    C19 H10C . 0.9800 ?
    C20 C21 . 1.390(4) ?
    C20 C25 . 1.398(3) ?
    C21 C22 . 1.391(4) ?
    C21 C26 . 1.502(4) ?
    C22 C23 . 1.381(4) ?
    C22 H6 . 0.9500 ?
    C23 C24 . 1.381(4) ?
    C23 C27 . 1.515(4) ?
    C24 C25 . 1.383(3) ?
    C24 H3 . 0.9500 ?
    C25 C28 . 1.508(4) ?
    C26 H9A . 0.9800 ?
    C26 H9B . 0.9800 ?
    C26 H9C . 0.9800 ?
    C27 H5A . 0.9800 ?
    C27 H5B . 0.9800 ?
    C27 H5C . 0.9800 ?
    C28 H1A . 0.9800 ?
    C28 H1B . 0.9800 ?
    C28 H1C . 0.9800 ?
    C29 C30 . 1.509(4) ?
    C29 H33A . 0.9800 ?
    C29 H33B . 0.9800 ?
    C29 H33C . 0.9800 ?
    C30 C31 . 1.354(4) ?
    C31 C32 . 1.433(4) ?
    C31 H31 . 0.9500 ?
    C32 C33 . 1.517(4) ?
    C33 H29A . 0.9800 ?
    C33 H29B . 0.9800 ?
    C33 H29C . 0.9800 ?
    C34 C35 . 1.394(4) ?
    C34 C39 . 1.399(4) ?
    C35 C36 . 1.387(4) ?
    C35 C40 . 1.505(4) ?
    C36 C37 . 1.386(4) ?
    C36 H39 . 0.9500 ?
    C37 C38 . 1.384(4) ?
    C37 C41 . 1.514(4) ?
    C38 C39 . 1.390(4) ?
    C38 H41 . 0.9500 ?
    C39 C42 . 1.497(4) ?
    C40 H38A . 0.9800 ?
    C40 H38B . 0.9800 ?
    C40 H38C . 0.9800 ?
    C41 H42A . 0.9800 ?
    C41 H42B . 0.9800 ?
    C41 H42C . 0.9800 ?
    C42 H34A . 0.9800 ?
    C42 H34B . 0.9800 ?
    C42 H34C . 0.9800 ?
    C43 C44 . 1.485(4) ?
    C43 H46A . 0.9900 ?
    C43 H46B . 0.9900 ?
    C44 C45 . 1.525(5) ?
    C44 H43A . 0.9900 ?
    C44 H43B . 0.9900 ?
    C45 C46 . 1.502(5) ?
    C45 H44A . 0.9900 ?
    C45 H44B . 0.9900 ?
    C46 H45A . 0.9800 ?
    C46 H45B . 0.9800 ?
    C46 H45C . 0.9800 ?
loop_
    _geom_angle_atom_site_label_1
    _geom_angle_atom_site_label_2
    _geom_angle_atom_site_label_3
    _geom_angle_site_symmetry_1
    _geom_angle_site_symmetry_3
    _geom_angle
    _geom_angle_publ_flag
    O1 Mg1 O3 . . 170.21(8) ?
    O1 Mg1 O2 . . 97.11(7) ?
    O3 Mg1 O2 . . 77.45(7) ?
    O1 Mg1 N1 . . 89.00(8) ?
    O3 Mg1 N1 . . 100.61(8) ?
    O2 Mg1 N1 . . 113.46(8) ?
    O1 Mg1 N3 . . 92.46(8) ?
    O3 Mg1 N3 . . 85.09(8) ?
    O2 Mg1 N3 . . 130.01(8) ?
    N1 Mg1 N3 . . 115.66(9) ?
    O1 Mg1 Mg2 . . 136.12(6) ?
    O3 Mg1 Mg2 . . 38.76(5) ?
    O2 Mg1 Mg2 . . 39.04(5) ?
    N1 Mg1 Mg2 . . 107.94(7) ?
    N3 Mg1 Mg2 . . 113.96(6) ?
    O2 Mg2 O3 . . 80.09(7) ?
    O2 Mg2 N2 . . 88.84(8) ?
    O3 Mg2 N2 . . 110.96(8) ?
    O2 Mg2 C43 . . 130.99(10) ?
    O3 Mg2 C43 . . 120.85(11) ?
    N2 Mg2 C43 . . 117.15(11) ?
    O2 Mg2 Mg1 . . 41.02(5) ?
    O3 Mg2 Mg1 . . 39.44(5) ?
    N2 Mg2 Mg1 . . 106.98(6) ?
    C43 Mg2 Mg1 . . 135.48(10) ?
    C2 O1 Mg1 . . 129.51(17) ?
    C16 O2 Mg2 . . 123.32(14) ?
    C16 O2 Mg1 . . 128.95(14) ?
    Mg2 O2 Mg1 . . 99.94(8) ?
    C30 O3 Mg2 . . 130.48(15) ?
    C30 O3 Mg1 . . 127.03(16) ?
    Mg2 O3 Mg1 . . 101.80(8) ?
    C4 N1 C6 . . 118.3(2) ?
    C4 N1 Mg1 . . 124.86(19) ?
    C6 N1 Mg1 . . 116.66(15) ?
    C18 N2 C20 . . 119.5(2) ?
    C18 N2 Mg2 . . 124.00(17) ?
    C20 N2 Mg2 . . 116.41(15) ?
    C32 N3 C34 . . 118.3(2) ?
    C32 N3 Mg1 . . 125.59(18) ?
    C34 N3 Mg1 . . 116.09(15) ?
    C2 C1 H15A . . 109.5 ?
    C2 C1 H15B . . 109.5 ?
    H15A C1 H15B . . 109.5 ?
    C2 C1 H15C . . 109.5 ?
    H15A C1 H15C . . 109.5 ?
    H15B C1 H15C . . 109.5 ?
    O1 C2 C3 . . 124.8(2) ?
    O1 C2 C1 . . 115.2(2) ?
    C3 C2 C1 . . 120.0(2) ?
    C2 C3 C4 . . 127.2(2) ?
    C2 C3 H17 . . 116.4 ?
    C4 C3 H17 . . 116.4 ?
    N1 C4 C3 . . 123.1(3) ?
    N1 C4 C5 . . 120.3(3) ?
    C3 C4 C5 . . 116.6(2) ?
    C4 C5 H19A . . 109.5 ?
    C4 C5 H19B . . 109.5 ?
    H19A C5 H19B . . 109.5 ?
    C4 C5 H19C . . 109.5 ?
    H19A C5 H19C . . 109.5 ?
    H19B C5 H19C . . 109.5 ?
    C7 C6 C11 . . 120.3(3) ?
    C7 C6 N1 . . 120.7(2) ?
    C11 C6 N1 . . 118.8(2) ?
    C8 C7 C6 . . 118.4(3) ?
    C8 C7 C12 . . 121.1(3) ?
    C6 C7 C12 . . 120.6(3) ?
    C9 C8 C7 . . 122.4(3) ?
    C9 C8 H22 . . 118.8 ?
    C7 C8 H22 . . 118.8 ?
    C10 C9 C8 . . 117.8(3) ?
    C10 C9 C13 . . 120.9(3) ?
    C8 C9 C13 . . 121.3(3) ?
    C9 C10 C11 . . 122.6(3) ?
    C9 C10 H25 . . 118.7 ?
    C11 C10 H25 . . 118.7 ?
    C10 C11 C6 . . 118.5(3) ?
    C10 C11 C14 . . 120.8(3) ?
    C6 C11 C14 . . 120.7(3) ?
    C7 C12 H20A . . 109.5 ?
    C7 C12 H20B . . 109.5 ?
    H20A C12 H20B . . 109.5 ?
    C7 C12 H20C . . 109.5 ?
    H20A C12 H20C . . 109.5 ?
    H20B C12 H20C . . 109.5 ?
    C9 C13 H24A . . 109.5 ?
    C9 C13 H24B . . 109.5 ?
    H24A C13 H24B . . 109.5 ?
    C9 C13 H24C . . 109.5 ?
    H24A C13 H24C . . 109.5 ?
    H24B C13 H24C . . 109.5 ?
    C11 C14 H27A . . 109.5 ?
    C11 C14 H27B . . 109.5 ?
    H27A C14 H27B . . 109.5 ?
    C11 C14 H27C . . 109.5 ?
    H27A C14 H27C . . 109.5 ?
    H27B C14 H27C . . 109.5 ?
    C16 C15 H14A . . 109.5 ?
    C16 C15 H14B . . 109.5 ?
    H14A C15 H14B . . 109.5 ?
    C16 C15 H14C . . 109.5 ?
    H14A C15 H14C . . 109.5 ?
    H14B C15 H14C . . 109.5 ?
    O2 C16 C17 . . 123.2(2) ?
    O2 C16 C15 . . 115.9(2) ?
    C17 C16 C15 . . 120.9(2) ?
    C16 C17 C18 . . 128.2(2) ?
    C16 C17 H12 . . 115.9 ?
    C18 C17 H12 . . 115.9 ?
    N2 C18 C17 . . 122.5(2) ?
    N2 C18 C19 . . 121.7(2) ?
    C17 C18 C19 . . 115.7(2) ?
    C18 C19 H10A . . 109.5 ?
    C18 C19 H10B . . 109.5 ?
    H10A C19 H10B . . 109.5 ?
    C18 C19 H10C . . 109.5 ?
    H10A C19 H10C . . 109.5 ?
    H10B C19 H10C . . 109.5 ?
    C21 C20 C25 . . 120.6(2) ?
    C21 C20 N2 . . 119.6(2) ?
    C25 C20 N2 . . 119.6(2) ?
    C20 C21 C22 . . 118.7(2) ?
    C20 C21 C26 . . 120.9(2) ?
    C22 C21 C26 . . 120.4(3) ?
    C23 C22 C21 . . 121.9(3) ?
    C23 C22 H6 . . 119.1 ?
    C21 C22 H6 . . 119.1 ?
    C22 C23 C24 . . 118.1(2) ?
    C22 C23 C27 . . 120.7(3) ?
    C24 C23 C27 . . 121.2(3) ?
    C23 C24 C25 . . 122.2(3) ?
    C23 C24 H3 . . 118.9 ?
    C25 C24 H3 . . 118.9 ?
    C24 C25 C20 . . 118.5(2) ?
    C24 C25 C28 . . 120.7(2) ?
    C20 C25 C28 . . 120.8(2) ?
    C21 C26 H9A . . 109.5 ?
    C21 C26 H9B . . 109.5 ?
    H9A C26 H9B . . 109.5 ?
    C21 C26 H9C . . 109.5 ?
    H9A C26 H9C . . 109.5 ?
    H9B C26 H9C . . 109.5 ?
    C23 C27 H5A . . 109.5 ?
    C23 C27 H5B . . 109.5 ?
    H5A C27 H5B . . 109.5 ?
    C23 C27 H5C . . 109.5 ?
    H5A C27 H5C . . 109.5 ?
    H5B C27 H5C . . 109.5 ?
    C25 C28 H1A . . 109.5 ?
    C25 C28 H1B . . 109.5 ?
    H1A C28 H1B . . 109.5 ?
    C25 C28 H1C . . 109.5 ?
    H1A C28 H1C . . 109.5 ?
    H1B C28 H1C . . 109.5 ?
    C30 C29 H33A . . 109.5 ?
    C30 C29 H33B . . 109.5 ?
    H33A C29 H33B . . 109.5 ?
    C30 C29 H33C . . 109.5 ?
    H33A C29 H33C . . 109.5 ?
    H33B C29 H33C . . 109.5 ?
    O3 C30 C31 . . 123.4(2) ?
    O3 C30 C29 . . 114.6(2) ?
    C31 C30 C29 . . 122.0(2) ?
    C30 C31 C32 . . 127.2(2) ?
    C30 C31 H31 . . 116.4 ?
    C32 C31 H31 . . 116.4 ?
    N3 C32 C31 . . 122.9(2) ?
    N3 C32 C33 . . 121.8(3) ?
    C31 C32 C33 . . 115.3(2) ?
    C32 C33 H29A . . 109.5 ?
    C32 C33 H29B . . 109.5 ?
    H29A C33 H29B . . 109.5 ?
    C32 C33 H29C . . 109.5 ?
    H29A C33 H29C . . 109.5 ?
    H29B C33 H29C . . 109.5 ?
    C35 C34 C39 . . 120.6(2) ?
    C35 C34 N3 . . 119.3(2) ?
    C39 C34 N3 . . 120.0(2) ?
    C36 C35 C34 . . 118.8(3) ?
    C36 C35 C40 . . 120.8(3) ?
    C34 C35 C40 . . 120.5(2) ?
    C37 C36 C35 . . 122.1(3) ?
    C37 C36 H39 . . 118.9 ?
    C35 C36 H39 . . 118.9 ?
    C38 C37 C36 . . 117.7(3) ?
    C38 C37 C41 . . 121.5(3) ?
    C36 C37 C41 . . 120.7(3) ?
    C37 C38 C39 . . 122.4(3) ?
    C37 C38 H41 . . 118.8 ?
    C39 C38 H41 . . 118.8 ?
    C38 C39 C34 . . 118.3(3) ?
    C38 C39 C42 . . 121.1(3) ?
    C34 C39 C42 . . 120.6(3) ?
    C35 C40 H38A . . 109.5 ?
    C35 C40 H38B . . 109.5 ?
    H38A C40 H38B . . 109.5 ?
    C35 C40 H38C . . 109.5 ?
    H38A C40 H38C . . 109.5 ?
    H38B C40 H38C . . 109.5 ?
    C37 C41 H42A . . 109.5 ?
    C37 C41 H42B . . 109.5 ?
    H42A C41 H42B . . 109.5 ?
    C37 C41 H42C . . 109.5 ?
    H42A C41 H42C . . 109.5 ?
    H42B C41 H42C . . 109.5 ?
    C39 C42 H34A . . 109.5 ?
    C39 C42 H34B . . 109.5 ?
    H34A C42 H34B . . 109.5 ?
    C39 C42 H34C . . 109.5 ?
    H34A C42 H34C . . 109.5 ?
    H34B C42 H34C . . 109.5 ?
    C44 C43 Mg2 . . 125.6(2) ?
    C44 C43 H46A . . 105.9 ?
    Mg2 C43 H46A . . 105.9 ?
    C44 C43 H46B . . 105.9 ?
    Mg2 C43 H46B . . 105.9 ?
    H46A C43 H46B . . 106.2 ?
    C43 C44 C45 . . 116.9(3) ?
    C43 C44 H43A . . 108.1 ?
    C45 C44 H43A . . 108.1 ?
    C43 C44 H43B . . 108.1 ?
    C45 C44 H43B . . 108.1 ?
    H43A C44 H43B . . 107.3 ?
    C46 C45 C44 . . 114.8(4) ?
    C46 C45 H44A . . 108.6 ?
    C44 C45 H44A . . 108.6 ?
    C46 C45 H44B . . 108.6 ?
    C44 C45 H44B . . 108.6 ?
    H44A C45 H44B . . 107.6 ?
    C45 C46 H45A . . 109.5 ?
    C45 C46 H45B . . 109.5 ?
    H45A C46 H45B . . 109.5 ?
    C45 C46 H45C . . 109.5 ?
    H45A C46 H45C . . 109.5 ?
    H45B C46 H45C . . 109.5 ?
loop_
    _geom_torsion_atom_site_label_1
    _geom_torsion_atom_site_label_2
    _geom_torsion_atom_site_label_3
    _geom_torsion_atom_site_label_4
    _geom_torsion_site_symmetry_1
    _geom_torsion_site_symmetry_2
    _geom_torsion_site_symmetry_3
    _geom_torsion_site_symmetry_4
    _geom_torsion
    _geom_torsion_publ_flag
    O1 Mg1 Mg2 O2 . . . . -2.68(11) ?
    O3 Mg1 Mg2 O2 . . . . -170.01(12) ?
    N1 Mg1 Mg2 O2 . . . . 105.38(10) ?
    N3 Mg1 Mg2 O2 . . . . -124.68(10) ?
    O1 Mg1 Mg2 O3 . . . . 167.33(13) ?
    O2 Mg1 Mg2 O3 . . . . 170.01(12) ?
    N1 Mg1 Mg2 O3 . . . . -84.61(10) ?
    N3 Mg1 Mg2 O3 . . . . 45.33(10) ?
    O1 Mg1 Mg2 N2 . . . . 64.77(11) ?
    O3 Mg1 Mg2 N2 . . . . -102.56(11) ?
    O2 Mg1 Mg2 N2 . . . . 67.46(10) ?
    N1 Mg1 Mg2 N2 . . . . 172.84(9) ?
    N3 Mg1 Mg2 N2 . . . . -57.23(10) ?
    O1 Mg1 Mg2 C43 . . . . -107.55(15) ?
    O3 Mg1 Mg2 C43 . . . . 85.13(15) ?
    O2 Mg1 Mg2 C43 . . . . -104.86(15) ?
    N1 Mg1 Mg2 C43 . . . . 0.52(15) ?
    N3 Mg1 Mg2 C43 . . . . 130.45(14) ?
    O2 Mg1 O1 C2 . . . . 126.9(2) ?
    N1 Mg1 O1 C2 . . . . 13.4(2) ?
    N3 Mg1 O1 C2 . . . . -102.3(2) ?
    Mg2 Mg1 O1 C2 . . . . 128.58(19) ?
    O3 Mg2 O2 C16 . . . . 145.11(18) ?
    N2 Mg2 O2 C16 . . . . 33.60(18) ?
    C43 Mg2 O2 C16 . . . . -92.3(2) ?
    Mg1 Mg2 O2 C16 . . . . 151.5(2) ?
    O3 Mg2 O2 Mg1 . . . . -6.42(8) ?
    N2 Mg2 O2 Mg1 . . . . -117.93(8) ?
    C43 Mg2 O2 Mg1 . . . . 116.12(14) ?
    O1 Mg1 O2 C16 . . . . 28.9(2) ?
    O3 Mg1 O2 C16 . . . . -142.8(2) ?
    N1 Mg1 O2 C16 . . . . 120.93(19) ?
    N3 Mg1 O2 C16 . . . . -70.3(2) ?
    Mg2 Mg1 O2 C16 . . . . -149.2(2) ?
    O1 Mg1 O2 Mg2 . . . . 178.13(8) ?
    O3 Mg1 O2 Mg2 . . . . 6.39(8) ?
    N1 Mg1 O2 Mg2 . . . . -89.87(9) ?
    N3 Mg1 O2 Mg2 . . . . 78.85(11) ?
    O2 Mg2 O3 C30 . . . . -164.2(2) ?
    N2 Mg2 O3 C30 . . . . -79.3(2) ?
    C43 Mg2 O3 C30 . . . . 63.6(3) ?
    Mg1 Mg2 O3 C30 . . . . -170.8(3) ?
    O2 Mg2 O3 Mg1 . . . . 6.64(8) ?
    N2 Mg2 O3 Mg1 . . . . 91.53(9) ?
    C43 Mg2 O3 Mg1 . . . . -125.53(12) ?
    O2 Mg1 O3 C30 . . . . 164.9(2) ?
    N1 Mg1 O3 C30 . . . . -83.2(2) ?
    N3 Mg1 O3 C30 . . . . 32.0(2) ?
    Mg2 Mg1 O3 C30 . . . . 171.3(2) ?
    O2 Mg1 O3 Mg2 . . . . -6.43(8) ?
    N1 Mg1 O3 Mg2 . . . . 105.49(9) ?
    N3 Mg1 O3 Mg2 . . . . -139.29(9) ?
    O1 Mg1 N1 C4 . . . . -6.5(2) ?
    O3 Mg1 N1 C4 . . . . 175.4(2) ?
    O2 Mg1 N1 C4 . . . . -103.8(2) ?
    N3 Mg1 N1 C4 . . . . 85.7(2) ?
    Mg2 Mg1 N1 C4 . . . . -145.3(2) ?
    O1 Mg1 N1 C6 . . . . 168.54(18) ?
    O3 Mg1 N1 C6 . . . . -9.59(19) ?
    O2 Mg1 N1 C6 . . . . 71.22(19) ?
    N3 Mg1 N1 C6 . . . . -99.21(19) ?
    Mg2 Mg1 N1 C6 . . . . 29.77(19) ?
    O2 Mg2 N2 C18 . . . . -18.0(2) ?
    O3 Mg2 N2 C18 . . . . -96.9(2) ?
    C43 Mg2 N2 C18 . . . . 118.7(2) ?
    Mg1 Mg2 N2 C18 . . . . -55.3(2) ?
    O2 Mg2 N2 C20 . . . . 165.39(17) ?
    O3 Mg2 N2 C20 . . . . 86.46(17) ?
    C43 Mg2 N2 C20 . . . . -58.0(2) ?
    Mg1 Mg2 N2 C20 . . . . 128.07(16) ?
    O1 Mg1 N3 C32 . . . . 170.3(2) ?
    O3 Mg1 N3 C32 . . . . -19.2(2) ?
    O2 Mg1 N3 C32 . . . . -88.3(2) ?
    N1 Mg1 N3 C32 . . . . 80.2(2) ?
    Mg2 Mg1 N3 C32 . . . . -45.7(2) ?
    O1 Mg1 N3 C34 . . . . -7.11(18) ?
    O3 Mg1 N3 C34 . . . . 163.39(18) ?
    O2 Mg1 N3 C34 . . . . 94.30(19) ?
    N1 Mg1 N3 C34 . . . . -97.18(19) ?
    Mg2 Mg1 N3 C34 . . . . 136.85(16) ?
    Mg1 O1 C2 C3 . . . . -11.8(4) ?
    Mg1 O1 C2 C1 . . . . 168.86(17) ?
    O1 C2 C3 C4 . . . . -1.7(4) ?
    C1 C2 C3 C4 . . . . 177.7(3) ?
    C6 N1 C4 C3 . . . . -176.7(2) ?
    Mg1 N1 C4 C3 . . . . -1.7(4) ?
    C6 N1 C4 C5 . . . . 2.5(4) ?
    Mg1 N1 C4 C5 . . . . 177.51(19) ?
    C2 C3 C4 N1 . . . . 8.3(4) ?
    C2 C3 C4 C5 . . . . -170.9(3) ?
    C4 N1 C6 C7 . . . . -91.8(3) ?
    Mg1 N1 C6 C7 . . . . 92.8(2) ?
    C4 N1 C6 C11 . . . . 92.7(3) ?
    Mg1 N1 C6 C11 . . . . -82.7(3) ?
    C11 C6 C7 C8 . . . . 0.4(4) ?
    N1 C6 C7 C8 . . . . -174.9(2) ?
    C11 C6 C7 C12 . . . . 179.7(3) ?
    N1 C6 C7 C12 . . . . 4.3(4) ?
    C6 C7 C8 C9 . . . . 0.0(4) ?
    C12 C7 C8 C9 . . . . -179.3(3) ?
    C7 C8 C9 C10 . . . . -0.1(5) ?
    C7 C8 C9 C13 . . . . 179.1(3) ?
    C8 C9 C10 C11 . . . . -0.2(4) ?
    C13 C9 C10 C11 . . . . -179.4(3) ?
    C9 C10 C11 C6 . . . . 0.6(4) ?
    C9 C10 C11 C14 . . . . -179.0(3) ?
    C7 C6 C11 C10 . . . . -0.7(4) ?
    N1 C6 C11 C10 . . . . 174.8(2) ?
    C7 C6 C11 C14 . . . . 178.9(2) ?
    N1 C6 C11 C14 . . . . -5.6(4) ?
    Mg2 O2 C16 C17 . . . . -31.5(3) ?
    Mg1 O2 C16 C17 . . . . 111.4(2) ?
    Mg2 O2 C16 C15 . . . . 148.50(17) ?
    Mg1 O2 C16 C15 . . . . -68.6(3) ?
    O2 C16 C17 C18 . . . . 1.7(4) ?
    C15 C16 C17 C18 . . . . -178.3(3) ?
    C20 N2 C18 C17 . . . . 175.8(2) ?
    Mg2 N2 C18 C17 . . . . -0.8(4) ?
    C20 N2 C18 C19 . . . . -3.5(4) ?
    Mg2 N2 C18 C19 . . . . 179.9(2) ?
    C16 C17 C18 N2 . . . . 15.5(4) ?
    C16 C17 C18 C19 . . . . -165.1(3) ?
    C18 N2 C20 C21 . . . . 96.8(3) ?
    Mg2 N2 C20 C21 . . . . -86.4(2) ?
    C18 N2 C20 C25 . . . . -87.0(3) ?
    Mg2 N2 C20 C25 . . . . 89.8(2) ?
    C25 C20 C21 C22 . . . . -1.4(4) ?
    N2 C20 C21 C22 . . . . 174.8(2) ?
    C25 C20 C21 C26 . . . . 176.8(3) ?
    N2 C20 C21 C26 . . . . -7.0(4) ?
    C20 C21 C22 C23 . . . . 0.2(4) ?
    C26 C21 C22 C23 . . . . -177.9(3) ?
    C21 C22 C23 C24 . . . . 1.2(4) ?
    C21 C22 C23 C27 . . . . -177.9(3) ?
    C22 C23 C24 C25 . . . . -1.4(4) ?
    C27 C23 C24 C25 . . . . 177.6(3) ?
    C23 C24 C25 C20 . . . . 0.3(4) ?
    C23 C24 C25 C28 . . . . 179.5(3) ?
    C21 C20 C25 C24 . . . . 1.1(4) ?
    N2 C20 C25 C24 . . . . -175.1(2) ?
    C21 C20 C25 C28 . . . . -178.0(2) ?
    N2 C20 C25 C28 . . . . 5.8(4) ?
    Mg2 O3 C30 C31 . . . . 140.9(2) ?
    Mg1 O3 C30 C31 . . . . -27.8(4) ?
    Mg2 O3 C30 C29 . . . . -35.8(3) ?
    Mg1 O3 C30 C29 . . . . 155.4(2) ?
    O3 C30 C31 C32 . . . . -2.1(5) ?
    C29 C30 C31 C32 . . . . 174.4(3) ?
    C34 N3 C32 C31 . . . . 179.6(2) ?
    Mg1 N3 C32 C31 . . . . 2.3(4) ?
    C34 N3 C32 C33 . . . . -1.6(4) ?
    Mg1 N3 C32 C33 . . . . -179.0(2) ?
    C30 C31 C32 N3 . . . . 14.9(5) ?
    C30 C31 C32 C33 . . . . -163.9(3) ?
    C32 N3 C34 C35 . . . . 102.3(3) ?
    Mg1 N3 C34 C35 . . . . -80.1(3) ?
    C32 N3 C34 C39 . . . . -82.7(3) ?
    Mg1 N3 C34 C39 . . . . 94.9(2) ?
    C39 C34 C35 C36 . . . . 2.9(4) ?
    N3 C34 C35 C36 . . . . 177.9(2) ?
    C39 C34 C35 C40 . . . . -177.5(2) ?
    N3 C34 C35 C40 . . . . -2.5(4) ?
    C34 C35 C36 C37 . . . . -0.8(4) ?
    C40 C35 C36 C37 . . . . 179.5(3) ?
    C35 C36 C37 C38 . . . . -1.3(4) ?
    C35 C36 C37 C41 . . . . 177.8(3) ?
    C36 C37 C38 C39 . . . . 1.5(4) ?
    C41 C37 C38 C39 . . . . -177.5(3) ?
    C37 C38 C39 C34 . . . . 0.4(4) ?
    C37 C38 C39 C42 . . . . -178.8(3) ?
    C35 C34 C39 C38 . . . . -2.7(4) ?
    N3 C34 C39 C38 . . . . -177.6(2) ?
    C35 C34 C39 C42 . . . . 176.6(2) ?
    N3 C34 C39 C42 . . . . 1.6(4) ?
    O2 Mg2 C43 C44 . . . . 173.9(2) ?
    O3 Mg2 C43 C44 . . . . -81.4(3) ?
    N2 Mg2 C43 C44 . . . . 59.4(3) ?
    Mg1 Mg2 C43 C44 . . . . -128.9(3) ?
    Mg2 C43 C44 C45 . . . . 178.9(3) ?
    C43 C44 C45 C46 . . . . 175.2(3) ?
data_global
_journal_date_recd_electronic     2009-08-16
_journal_date_accepted     2009-08-21
_journal_name_full     'Acta Crystallographica, Section E'
_journal_year     2009
_journal_volume     65
_journal_issue      9
_journal_page_first     m1137
_journal_page_last     m1138
_journal_paper_category     QM
_journal_coeditor_code     PV2200
_publ_contact_author_name     'Ren\'e T. Boer\'e'
_publ_contact_author_address
;
Department of Chemistry and Biochemistry
The University of Lethbridge
Lethbridge, AB Canada T1K 3M4
;
_publ_contact_author_email     'boere@uleth.ca'
_publ_contact_author_fax     '+1-403-329-2057'
_publ_contact_author_phone     '+1-403-329-2045'
_publ_section_title
;\
Butylbis[\m-4-(2,4,6-trimethylphenylamino)pent-3-en-2-onato][4-(2,4,6-\
trimethylphenylamino)pent-3-en-2-onato]dimagnesium(II)
;
loop_
    _publ_author_name
    _publ_author_footnote
    _publ_author_address
    'Boer\'e, Ren\'e T.' .
;
Department of Chemistry and Biochemistry
The University of Lethbridge
Lethbridge, AB
Canada T1K 3M4
;
    'Gietz, Twyla' .
;
Department of Chemistry and Biochemistry
The University of Lethbridge
Lethbridge, AB
Canada T1K 3M4
;
_publ_section_synopsis     .
