# Supplementary material for: Butyl­bis[μ-4-(2,4,6-trimethyl­phenyl­amino)pent-3-en-2-onato][4-(2,4,6-trimethyl­phenyl­amino)pent-3-en-2-onato]dimagnesium
Source: Acta Crystallogr Sect E Struct Rep Online. 2009 Aug 29;65(Pt 9):m1137–8. doi: 10.1107/S1600536809033327 (PMC2969899; doi:10.1107/S1600536809033327)
Supplement: Supplementary file 2 [file e-65-m1137-Isup2.hkl]

# 
# h,k,l, Fc-squared, Fo-squared, sigma(Fo-squared) and status flag 
# 
data_I
_shelx_title ' DiMgTrisMesKetoimideButyl (RB08018) in P2(1)/n' 
_shelx_refln_list_code          4 
_shelx_F_calc_maximum      298.57 
_exptl_crystal_F_000      1632.00 
_reflns_d_resolution_high  0.8000 
 
loop_ 
 _symmetry_equiv_pos_as_xyz 
 'x, y, z' 
 '-x+1/2, y+1/2, -z+1/2' 
 '-x, -y, -z' 
 'x-1/2, -y-1/2, z-1/2' 
 
_cell_length_a    20.0161 
_cell_length_b    10.7515 
_cell_length_c    20.7201 
_cell_angle_alpha  90.000 
_cell_angle_beta   94.154 
_cell_angle_gamma  90.000 
 
_shelx_F_squared_multiplier     1.000 
 
loop_ 
 _refln_index_h 
 _refln_index_k 
 _refln_index_l 
 _refln_F_squared_calc 
 _refln_F_squared_meas 
 _refln_F_squared_sigma 
 _refln_observed_status 
   2   0   0    31862.62    34639.37    713.62 o 
   4   0   0     2565.83     2943.73     48.92 o 
   6   0   0     1577.06     1252.89     25.02 o 
   8   0   0      290.16      330.39     12.46 o 
  10   0   0     1523.09     1431.72     30.75 o 
  12   0   0      762.02      826.71     23.29 o 
  14   0   0      301.56      240.40     28.43 o 
  16   0   0     1487.37     1454.01     54.64 o 
  18   0   0       68.82      105.65     27.05 o 
  20   0   0     1009.27     1013.44     61.80 o 
  22   0   0       59.57       55.40     37.76 o 
  24   0   0       12.72      -18.33     34.56 o 
   1   1   0     9430.40     9856.42    129.08 o 
   2   1   0     6733.60     7018.99     93.51 o 
   3   1   0     1250.30     1527.75     21.53 o 
   4   1   0     1400.16     1606.62     21.98 o 
   5   1   0        9.01       38.21      7.53 o 
   6   1   0    13776.65    13488.72    158.78 o 
   7   1   0     6133.09     5733.71     66.49 o 
   8   1   0     1935.99     1929.81     25.84 o 
   9   1   0      873.23      878.55     15.28 o 
  10   1   0      534.82      523.03     12.04 o 
  11   1   0     2867.38     2679.79     35.74 o 
  12   1   0     1011.77     1034.40     18.52 o 
  13   1   0        8.50       10.07      7.34 o 
  14   1   0        0.54       -2.08      9.19 o 
  15   1   0       28.12       15.84     10.37 o 
  16   1   0      204.21      232.17     19.91 o 
  17   1   0     1255.15     1288.78     37.44 o 
  18   1   0       44.51       51.17     19.64 o 
  19   1   0      453.51      494.62     29.80 o 
  20   1   0       68.72       54.91     22.25 o 
  21   1   0       70.95       47.57     23.56 o 
  22   1   0      102.90       79.08     25.78 o 
  23   1   0       12.58        9.13     28.84 o 
  24   1   0       50.69       43.84     30.87 o 
   0   2   0      477.90      418.68     11.79 o 
   1   2   0      314.63      169.00      8.71 o 
   2   2   0      644.34      609.48     21.34 o 
   3   2   0    32513.08    34144.78    390.82 o 
   4   2   0    35648.03    37384.02    455.01 o 
   5   2   0     6574.63     6311.08     80.92 o 
   6   2   0     6839.73     7188.05     87.11 o 
   7   2   0    10801.73    10460.66    125.19 o 
   8   2   0     1136.60     1182.24     25.94 o 
   9   2   0      878.34      964.08     18.30 o 
  10   2   0     2310.40     2110.81     31.66 o 
  11   2   0      376.67      378.31     12.08 o 
  12   2   0      304.45      313.54     11.65 o 
  13   2   0      181.13      216.85     10.71 o 
  14   2   0       30.30       18.66     10.87 o 
  15   2   0       79.42       87.12     12.93 o 
  16   2   0     2317.55     2359.64     50.91 o 
  17   2   0        0.58        2.97     17.19 o 
  18   2   0       24.38       15.38     18.26 o 
  19   2   0      368.06      343.53     26.45 o 
  20   2   0       34.65       18.29     21.61 o 
  21   2   0       12.11      -11.38     22.87 o 
  22   2   0       13.10      -24.45     24.45 o 
  23   2   0        3.65       22.66     26.48 o 
  24   2   0        1.18      -15.94     34.56 o 
   1   3   0    42434.96    44839.66    490.43 o 
   2   3   0     4875.89     5202.63     64.94 o 
   3   3   0    17884.94    18109.81    209.82 o 
   4   3   0     4196.74     4038.73     50.65 o 
   5   3   0     6574.87     6353.58     77.10 o 
   6   3   0     2887.61     3096.33     43.65 o 
   7   3   0    23388.87    24368.64    300.39 o 
   8   3   0     3035.62     2700.24     37.83 o 
   9   3   0    10652.88    10473.85    127.30 o 
  10   3   0     1376.84     1326.57     22.00 o 
  11   3   0        0.02        9.99      6.99 o 
  12   3   0      374.37      477.10     20.85 o 
  13   3   0        1.02       40.14     20.69 o 
  14   3   0        0.01        6.31     10.87 o 
  15   3   0      498.92      464.21     19.88 o 
  16   3   0      397.47      404.14     27.08 o 
  17   3   0      168.75      195.55     20.28 o 
  18   3   0      405.67      387.69     30.45 o 
  19   3   0      670.73      666.42     37.95 o 
  20   3   0      228.36      222.35     28.59 o 
  21   3   0      148.32      215.22     29.06 o 
  22   3   0       14.69       -8.47     25.25 o 
  23   3   0        1.15      -25.42     25.42 o 
  24   3   0       47.26       61.07     29.54 o 
   0   4   0     1509.51     1509.20     35.96 o 
   1   4   0      804.71      860.99     15.37 o 
   2   4   0     2419.78     2561.82     33.30 o 
   3   4   0        9.38       12.74      6.23 o 
   4   4   0      612.18      566.09     13.46 o 
   5   4   0      489.50      435.23     13.75 o 
   6   4   0        0.23       -5.97      5.97 o 
   7   4   0        0.02       -7.86      7.86 o 
   8   4   0     7545.81     7633.99    100.47 o 
   9   4   0       43.53       55.35      8.63 o 
  10   4   0     1636.28     1333.61     25.93 o 
  11   4   0      536.65      487.65     16.19 o 
  12   4   0       39.72       39.13      9.74 o 
  13   4   0      355.93      374.31     22.09 o 
  14   4   0      173.63      201.36     17.63 o 
  15   4   0      619.84      614.54     25.11 o 
  16   4   0      351.40      363.70     20.68 o 
  17   4   0       73.01       73.45     19.48 o 
  18   4   0      249.45      241.56     24.47 o 
  19   4   0        9.23       10.93     22.82 o 
  20   4   0      369.62      339.17     31.95 o 
  21   4   0       10.65       15.00     25.02 o 
  22   4   0        1.72      -22.23     25.00 o 
  23   4   0        9.55      -33.19     33.19 o 
   1   5   0      155.45      156.88     13.78 o 
   2   5   0      856.46      940.98     41.15 o 
   3   5   0     3727.22     3891.00     49.05 o 
   4   5   0     1476.04     1770.74     26.12 o 
   5   5   0     1055.35      874.25     21.64 o 
   6   5   0     6775.77     6761.11     84.54 o 
   7   5   0     2461.23     2734.20     39.10 o 
   8   5   0      478.12      515.19     15.85 o 
   9   5   0      247.62      213.52     12.03 o 
  10   5   0      593.01      554.15     19.15 o 
  11   5   0        2.18       -2.47     12.24 o 
  12   5   0      124.74      112.48     13.63 o 
  13   5   0     2421.40     2291.01     44.42 o 
  14   5   0        1.47       -5.75     14.50 o 
  15   5   0      290.06      258.59     19.71 o 
  16   5   0       18.34      -14.24     14.24 o 
  17   5   0      178.49      179.51     23.13 o 
  18   5   0       11.67      -18.96     19.04 o 
  19   5   0      183.64      204.49     29.43 o 
  20   5   0        0.08      -14.32     23.67 o 
  21   5   0        4.15       37.63     32.82 o 
  22   5   0        3.44      -25.07     25.75 o 
  23   5   0      142.65      148.68     32.60 o 
   0   6   0     8236.57     8108.25    135.76 o 
   1   6   0     3543.54     3974.07    122.86 o 
   2   6   0     5440.05     5658.96     79.99 o 
   3   6   0      953.38      909.97     19.53 o 
   4   6   0     5027.33     5063.79     62.83 o 
   5   6   0      320.18      300.22     11.87 o 
   6   6   0     2501.52     2577.91     38.36 o 
   7   6   0      944.96      889.21     21.45 o 
   8   6   0      230.51      228.37     14.56 o 
   9   6   0      149.13       92.90     13.13 o 
  10   6   0      323.78      325.31     17.22 o 
  11   6   0       26.99       19.81     12.62 o 
  12   6   0      294.35      279.41     20.11 o 
  13   6   0      424.31      462.50     23.53 o 
  14   6   0      236.56      260.38     18.14 o 
  15   6   0       29.06       14.09     15.28 o 
  16   6   0       98.17      123.18     23.99 o 
  17   6   0      378.82      445.21     24.81 o 
  18   6   0       36.99       23.57     20.60 o 
  19   6   0      133.85       94.79     22.96 o 
  20   6   0       85.92       68.35     23.51 o 
  21   6   0        0.26       -4.54     26.06 o 
  22   6   0      106.68      128.37     30.81 o 
   1   7   0     2099.75     2181.20     35.84 o 
   2   7   0     1621.83     1482.26     25.92 o 
   3   7   0      135.48      145.83     11.48 o 
   4   7   0       18.03       41.18     18.36 o 
   5   7   0     2281.86     2220.06     38.81 o 
   6   7   0      198.28      190.25     14.96 o 
   7   7   0      166.12      146.53     14.37 o 
   8   7   0      105.90      119.82     14.74 o 
   9   7   0      205.27      176.49     15.26 o 
  10   7   0      177.15      205.93     17.82 o 
  11   7   0      499.98      491.94     21.93 o 
  12   7   0      218.58      238.08     20.20 o 
  13   7   0      425.63      395.55     23.71 o 
  14   7   0       14.03        3.68     16.18 o 
  15   7   0      171.93      178.69     18.41 o 
  16   7   0      118.18      130.70     19.62 o 
  17   7   0       87.43       67.81     20.55 o 
  18   7   0       25.95       10.07     21.41 o 
  19   7   0      179.93      112.37     26.15 o 
  20   7   0      257.76      238.63     29.42 o 
  21   7   0      131.31      111.64     27.36 o 
   0   8   0        2.35       -6.52     13.51 o 
   1   8   0      309.62      337.35     23.04 o 
   2   8   0       98.08      110.11     12.17 o 
   3   8   0      373.43      413.87     17.49 o 
   4   8   0     1248.76     1259.31     28.80 o 
   5   8   0        0.90       20.14     11.58 o 
   6   8   0      343.42      324.28     18.86 o 
   7   8   0        5.18       19.93     13.22 o 
   8   8   0       47.02        6.63     13.14 o 
   9   8   0      476.95      416.89     20.71 o 
  10   8   0      216.99      202.05     17.56 o 
  11   8   0        1.96      -15.40     15.40 o 
  12   8   0       15.04       -4.31     16.68 o 
  13   8   0       24.11       19.46     17.49 o 
  14   8   0      376.96      381.81     25.06 o 
  15   8   0       51.25       26.43     18.71 o 
  16   8   0        1.71       -2.67     17.59 o 
  17   8   0       23.38       11.88     22.46 o 
  18   8   0       88.36      108.56     24.61 o 
  19   8   0       18.97       11.29     30.04 o 
  20   8   0       11.98        0.10     39.24 o 
   1   9   0      187.94      211.25     18.47 o 
   2   9   0        0.07       51.95     25.39 o 
   3   9   0      512.13      493.32     20.46 o 
   4   9   0      234.74      267.52     17.13 o 
   5   9   0      920.74      932.14     28.57 o 
   6   9   0      294.36      256.42     18.79 o 
   7   9   0     1235.97     1191.46     32.76 o 
   8   9   0        6.75        5.63     14.00 o 
   9   9   0      235.32      214.67     23.26 o 
  10   9   0       62.52       15.71     15.74 o 
  11   9   0      109.50      105.90     19.75 o 
  12   9   0      124.91       81.11     19.40 o 
  13   9   0      440.06      376.20     25.14 o 
  14   9   0        1.00      -14.54     18.57 o 
  15   9   0      170.19      145.53     22.41 o 
  16   9   0      169.15      155.36     20.35 o 
  17   9   0       41.28       75.58     21.60 o 
  18   9   0       38.40       41.30     21.23 o 
   0  10   0        0.92      -21.53     21.53 o 
   1  10   0        9.23       -1.53     16.20 o 
   2  10   0       81.94       55.18     16.10 o 
   3  10   0        1.53       19.67     15.91 o 
   4  10   0      341.62      358.05     23.16 o 
   5  10   0        1.80       -2.17     21.03 o 
   6  10   0     1394.68     1297.10     36.28 o 
   7  10   0       54.61       58.22     19.55 o 
   8  10   0      352.40      295.35     20.75 o 
   9  10   0        0.71      -15.61     15.61 o 
  10  10   0      191.24      190.24     21.93 o 
  11  10   0      247.91      259.96     29.85 o 
  12  10   0      550.05      613.55     31.32 o 
  13  10   0        0.14       15.56     19.53 o 
  14  10   0       75.38      109.52     22.03 o 
  15  10   0        0.20       18.87     20.38 o 
  16  10   0       13.97        8.27     20.29 o 
   1  11   0       45.73       34.17     17.36 o 
   2  11   0        3.93      -16.90     16.90 o 
   3  11   0       15.05       24.02     19.09 o 
   4  11   0      138.90      111.85     21.34 o 
   5  11   0       54.56       51.68     18.72 o 
   6  11   0       83.69       94.65     20.43 o 
   7  11   0        4.32      -17.43     17.43 o 
   8  11   0      164.32      133.38     21.01 o 
   9  11   0       65.59       34.36     19.00 o 
  10  11   0        0.83      -17.49     17.49 o 
  11  11   0        5.98      -18.50     19.54 o 
  12  11   0        0.54        5.56     20.68 o 
  13  11   0       29.81       -1.08     22.76 o 
  14  11   0        0.81       41.58     22.62 o 
   0  12   0       32.13        6.38     28.39 o 
   1  12   0        0.95      -22.78     22.78 o 
   2  12   0       41.56       34.47     22.49 o 
   3  12   0        3.25       -4.66     21.24 o 
   4  12   0      444.64      448.50     33.80 o 
   5  12   0        9.85        3.40     24.27 o 
   6  12   0      302.26      307.02     28.00 o 
   7  12   0       53.59       46.12     21.87 o 
   8  12   0       15.35      -20.16     20.16 o 
   9  12   0        4.04      -14.33     24.75 o 
  10  12   0        1.58       13.63     23.78 o 
  11  12   0        0.76      -22.65     22.65 o 
   1  13   0      315.10      256.48     28.32 o 
   2  13   0       49.35       68.68     24.53 o 
   3  13   0      224.65      219.97     27.31 o 
   4  13   0      118.97       84.21     24.20 o 
   5  13   0      162.28      203.73     35.10 o 
   6  13   0       14.65       18.63     27.15 o 
 -25   0   1       14.93      103.29     56.58 o 
 -23   0   1      106.60      102.39     44.91 o 
 -21   0   1     1117.04     1141.54     69.08 o 
 -19   0   1     2004.30     1920.18     69.39 o 
 -17   0   1     1998.47     1869.95     80.02 o 
 -15   0   1      126.80      124.67     15.78 o 
 -13   0   1      335.20      246.34     14.32 o 
  -9   0   1       58.25       56.41      8.28 o 
  -7   0   1     1394.60     1659.10     31.90 o 
  -5   0   1    26667.14    25848.52    401.13 o 
  -3   0   1    10389.36    11250.38    175.88 o 
   3   0   1    82295.64    85945.37   1855.48 o 
   5   0   1      437.19      753.10     17.05 o 
   7   0   1     1262.38     1008.40     21.71 o 
   9   0   1      158.29      147.58      9.40 o 
  11   0   1     1441.15     1400.91     43.67 o 
  13   0   1      670.51      631.75     20.83 o 
  15   0   1      996.21      829.68     40.27 o 
  17   0   1     1011.01      952.37     47.57 o 
  19   0   1     2610.74     2389.67     78.17 o 
  21   0   1      209.71      212.15     41.40 o 
  23   0   1      224.79      160.91     43.73 o 
 -24   1   1        0.01      -28.68     28.68 o 
 -23   1   1       36.18       22.58     30.30 o 
 -22   1   1       96.81      126.11     28.52 o 
 -21   1   1      603.73      553.32     32.26 o 
 -20   1   1       69.50       58.36     23.89 o 
 -19   1   1       19.97       -7.12     20.22 o 
 -18   1   1       61.39       62.63     19.84 o 
 -17   1   1      173.91      150.20     19.57 o 
 -16   1   1       38.81       26.02     16.46 o 
 -15   1   1        0.00       -5.86      9.85 o 
 -14   1   1      624.11      634.23     17.34 o 
 -13   1   1      224.00      158.91     10.04 o 
 -12   1   1     1020.73      889.88     17.13 o 
 -11   1   1     2696.26     2872.96     37.93 o 
 -10   1   1      609.05      645.66     13.71 o 
  -9   1   1      894.38      808.10     14.78 o 
  -8   1   1      600.85      621.23     12.21 o 
  -7   1   1      972.49     1064.04     16.45 o 
  -6   1   1    19011.12    18472.32    215.90 o 
  -5   1   1    30834.02    30945.03    358.62 o 
  -4   1   1     1295.18     1434.79     19.95 o 
  -3   1   1     4857.35     4613.30     54.76 o 
  -2   1   1      423.52      441.08     10.64 o 
  -1   1   1    46064.65    47453.81    615.08 o 
   0   1   1       82.47       43.42      5.24 o 
   1   1   1     4637.90     4527.16     61.38 o 
   2   1   1     2655.93     3040.24     42.61 o 
   3   1   1     2328.03     1923.44     27.07 o 
   4   1   1     2634.85     2721.31     34.64 o 
   5   1   1      600.81      498.64     12.21 o 
   6   1   1      144.57      202.72      7.07 o 
   7   1   1       32.67       64.88      6.33 o 
   8   1   1      241.75      275.45      7.96 o 
   9   1   1      153.06       88.34      8.68 o 
  10   1   1     1553.89     1613.38     23.70 o 
  11   1   1     4755.96     4799.24     58.60 o 
  12   1   1      487.34      595.36     13.86 o 
  13   1   1      190.85      259.28     10.66 o 
  14   1   1      594.59      563.24     17.70 o 
  15   1   1      974.70     1003.46     27.91 o 
  16   1   1       10.95        8.04     16.14 o 
  17   1   1        0.24       12.03     16.25 o 
  18   1   1      109.58       96.71     27.87 o 
  19   1   1        0.14      -19.99     19.99 o 
  20   1   1      198.73      164.38     24.44 o 
  21   1   1        0.04        0.56     21.11 o 
  22   1   1       67.59       83.65     27.33 o 
  23   1   1       96.52       79.82     30.72 o 
  24   1   1      201.23      168.04     36.81 o 
 -24   2   1       10.83      -29.84     29.84 o 
 -23   2   1       20.15       10.91     26.02 o 
 -22   2   1       22.85       19.42     26.21 o 
 -21   2   1       23.12       12.03     24.75 o 
 -20   2   1      986.05      949.00     43.17 o 
 -19   2   1      111.06      104.66     22.17 o 
 -18   2   1     1460.13     1353.40     44.47 o 
 -17   2   1        5.27        5.65     17.48 o 
 -16   2   1     2140.80     2072.60     41.69 o 
 -15   2   1       37.60       36.63     12.34 o 
 -14   2   1      314.69      326.65     13.19 o 
 -13   2   1       35.52       33.31      8.49 o 
 -12   2   1     1421.88     1452.74     25.28 o 
 -11   2   1        2.20       13.45      7.22 o 
 -10   2   1    10235.91     9708.51    118.36 o 
  -9   2   1      262.06      210.81     10.96 o 
  -8   2   1     5192.09     4945.15     62.73 o 
  -7   2   1     2302.07     2417.01     32.97 o 
  -6   2   1     8010.76     8505.96    102.25 o 
  -5   2   1      517.25      452.32     12.20 o 
  -4   2   1    42770.98    41779.66    508.02 o 
  -3   2   1    21082.82    21155.20    257.69 o 
  -2   2   1     1431.64     1085.23     17.23 o 
  -1   2   1        2.60       -1.30      4.05 o 
   0   2   1     6650.03     7660.05     81.96 o 
   1   2   1    20414.44    22224.14    244.27 o 
   2   2   1    21448.31    22157.43    254.40 o 
   3   2   1     3766.55     3902.80     48.17 o 
   4   2   1     7239.01     6416.64     78.12 o 
   5   2   1     5535.89     5617.19     68.75 o 
   6   2   1     9913.79     9621.48    121.26 o 
   7   2   1       23.84       -5.28      5.28 o 
   8   2   1    10426.73     9999.96    120.57 o 
   9   2   1     3330.81     3443.57     43.26 o 
  10   2   1     2453.41     2527.46     36.25 o 
  11   2   1      733.33      670.10     15.56 o 
  12   2   1       96.68       94.96      8.14 o 
  13   2   1       93.20      102.69     10.54 o 
  14   2   1        0.18       -9.85      9.85 o 
  15   2   1      623.31      578.02     24.01 o 
  16   2   1      257.48      264.99     21.62 o 
  17   2   1       29.55        9.31     17.48 o 
  18   2   1      445.46      443.54     27.86 o 
  19   2   1      292.89      320.68     26.54 o 
  20   2   1       54.26       83.15     22.77 o 
  21   2   1       31.82       16.46     24.35 o 
  22   2   1       24.65       22.10     24.71 o 
  23   2   1       98.26       90.09     27.34 o 
  24   2   1       14.79       17.54     31.58 o 
 -24   3   1        6.91      -26.02     26.02 o 
 -23   3   1        8.52      -16.81     31.37 o 
 -22   3   1       48.05       49.21     26.22 o 
 -21   3   1       38.74       39.82     25.40 o 
 -20   3   1       81.20       12.08     30.46 o 
 -19   3   1      286.27      309.50     28.93 o 
 -18   3   1      252.02      233.43     26.42 o 
 -17   3   1      111.26      103.01     21.10 o 
 -16   3   1       60.53       39.39     14.11 o 
 -15   3   1        4.92       -3.03     13.32 o 
 -14   3   1       51.88       37.52     11.97 o 
 -13   3   1       18.48       31.78      9.47 o 
 -12   3   1      634.39      747.11     19.44 o 
 -11   3   1       24.50       69.77      8.87 o 
 -10   3   1    10500.27    10949.31    133.06 o 
  -9   3   1     1561.02     1489.64     26.38 o 
  -8   3   1       16.60        4.15      6.43 o 
  -7   3   1      897.97     1052.89     28.11 o 
  -6   3   1      548.10      578.12     14.20 o 
  -5   3   1     2829.01     3335.61     42.92 o 
  -4   3   1    17084.77    17866.29    207.25 o 
  -3   3   1      481.09      425.57     10.73 o 
  -2   3   1    12668.33    13290.69    209.24 o 
  -1   3   1     3364.68     3324.59     40.38 o 
   0   3   1      460.94      576.96     21.79 o 
   1   3   1     5832.07     5992.85     69.23 o 
   2   3   1      544.02     1921.92    103.33 o 
   3   3   1     1124.51     1273.20     33.43 o 
   4   3   1     4910.41     5066.47     62.52 o 
   5   3   1     1884.09     1866.76     26.63 o 
   6   3   1      129.72      137.03      9.20 o 
   7   3   1     2912.12     2709.77     37.64 o 
   8   3   1     3167.25     3042.60     41.88 o 
   9   3   1      460.46      296.31     15.09 o 
  10   3   1      213.02      261.47     12.62 o 
  11   3   1       44.69       61.42      7.51 o 
  12   3   1     1011.74     1082.68     23.15 o 
  13   3   1      891.55      905.14     24.56 o 
  14   3   1       49.92       54.18     12.15 o 
  15   3   1      319.50      365.23     20.78 o 
  16   3   1     1079.86      983.41     32.55 o 
  17   3   1        2.04       19.59     16.16 o 
  18   3   1       72.62       70.17     25.28 o 
  19   3   1       75.03       52.50     24.40 o 
  20   3   1      603.25      510.05     40.68 o 
  21   3   1       18.55       26.32     24.09 o 
  22   3   1       51.68       35.27     26.22 o 
  23   3   1       36.41        4.09     32.03 o 
  24   3   1       12.89       -0.13     28.92 o 
 -23   4   1       59.47       40.53     31.89 o 
 -22   4   1       21.93       13.18     27.35 o 
 -21   4   1      248.10      257.77     31.18 o 
 -20   4   1      103.01      124.48     27.09 o 
 -19   4   1       73.59      107.51     45.24 o 
 -18   4   1       97.99      108.60     29.02 o 
 -17   4   1       58.37       19.06     15.36 o 
 -16   4   1      142.81      137.54     17.17 o 
 -15   4   1        0.25       13.80     13.85 o 
 -14   4   1     3287.41     3218.38     61.17 o 
 -13   4   1     1943.52     1895.60     36.79 o 
 -12   4   1        3.09       -0.74      9.05 o 
 -11   4   1        1.25       15.59      8.49 o 
 -10   4   1       51.44       19.83      8.86 o 
  -9   4   1       34.43        7.29      8.01 o 
  -8   4   1     6526.47     6457.94     86.51 o 
  -7   4   1      324.42      324.64     10.38 o 
  -6   4   1      659.80      698.28     14.82 o 
  -5   4   1       37.43       -6.44      6.44 o 
  -4   4   1     1090.83     1180.30     24.17 o 
  -3   4   1     1384.96     1118.31     17.67 o 
  -2   4   1     3183.48     3264.04     40.81 o 
  -1   4   1     2589.51     2831.36     46.55 o 
   0   4   1      846.47      942.90     22.74 o 
   1   4   1        2.26       26.14      7.35 o 
   2   4   1      877.14      848.03     15.22 o 
   3   4   1     1485.25     1984.63     58.45 o 
   4   4   1       75.65       68.26      6.85 o 
   5   4   1        9.27       18.60      7.89 o 
   6   4   1     1882.04     1541.50     34.52 o 
   7   4   1     3647.08     3230.77     43.74 o 
   8   4   1     1743.45     1854.61     38.28 o 
   9   4   1      398.00      512.95     17.39 o 
  10   4   1        1.81       -7.62      7.62 o 
  11   4   1     1752.44     1635.75     30.50 o 
  12   4   1     2941.49     2906.04     60.12 o 
  13   4   1      245.78      219.39     15.42 o 
  14   4   1        0.92       -7.82     12.67 o 
  15   4   1      198.59      229.92     18.64 o 
  16   4   1      573.56      540.39     28.43 o 
  17   4   1      483.46      552.48     41.39 o 
  18   4   1        5.21       46.06     24.72 o 
  19   4   1        0.20       -1.74     21.32 o 
  20   4   1        1.91      -16.62     22.30 o 
  21   4   1       41.67       19.19     46.19 o 
  22   4   1       10.45      -11.96     30.85 o 
  23   4   1        1.26      -12.39     34.22 o 
 -23   5   1       13.49       -7.82     29.74 o 
 -22   5   1       14.66       24.71     27.43 o 
 -21   5   1      138.92      111.26     29.02 o 
 -20   5   1      103.19       52.81     25.60 o 
 -19   5   1      156.03      216.08     26.18 o 
 -18   5   1       34.68       22.35     19.68 o 
 -17   5   1       48.12       74.86     17.01 o 
 -16   5   1      289.56      271.30     19.78 o 
 -15   5   1      100.88       84.32     16.83 o 
 -14   5   1      304.85      302.46     24.00 o 
 -13   5   1      979.64     1066.29     32.06 o 
 -12   5   1      304.04      302.68     15.83 o 
 -11   5   1     1484.30     1414.26     31.40 o 
 -10   5   1        7.94       -3.76     10.28 o 
  -9   5   1     2662.25     2375.04     42.34 o 
  -8   5   1     2261.46     2250.08     36.64 o 
  -7   5   1      252.58      160.19      9.04 o 
  -6   5   1      827.19      818.47     28.28 o 
  -5   5   1      534.12      479.61     13.31 o 
  -4   5   1      135.99      139.06      7.76 o 
  -3   5   1     6986.42     7417.90     87.08 o 
  -2   5   1     2591.78     2809.35     37.61 o 
  -1   5   1     5903.64     6185.31     73.79 o 
   0   5   1     1000.89     1028.63     18.77 o 
   1   5   1    10785.32    10822.22    123.91 o 
   2   5   1     2417.95     2465.81     37.85 o 
   3   5   1     1787.02     1717.88     25.73 o 
   4   5   1      672.12      749.85     16.46 o 
   5   5   1     1478.89     1724.58     27.75 o 
   6   5   1     1438.36     1308.01     23.36 o 
   7   5   1      601.90      547.65     14.70 o 
   8   5   1       34.92       54.49      9.12 o 
   9   5   1      524.42      629.57     21.72 o 
  10   5   1      194.29      218.46     12.71 o 
  11   5   1      289.49      227.52     14.63 o 
  12   5   1     2107.85     2015.23     44.62 o 
  13   5   1      696.08      760.10     28.02 o 
  14   5   1       56.20       62.64     14.36 o 
  15   5   1     1458.58     1415.80     37.73 o 
  16   5   1      439.16      433.52     23.02 o 
  17   5   1       39.92       72.65     20.64 o 
  18   5   1        8.93       13.54     20.29 o 
  19   5   1      408.14      407.10     28.89 o 
  20   5   1        0.07       18.99     24.28 o 
  21   5   1       77.06       93.71     28.02 o 
  22   5   1        3.81      -19.83     33.81 o 
  23   5   1       15.90       11.36     27.60 o 
 -22   6   1        4.22       -0.34     37.59 o 
 -21   6   1       10.45        0.84     25.16 o 
 -20   6   1      372.77      452.25     32.72 o 
 -19   6   1       20.09        8.34     21.57 o 
 -18   6   1       58.42       60.60     21.68 o 
 -17   6   1       14.99       -2.48     19.88 o 
 -16   6   1        7.69      -15.46     15.46 o 
 -15   6   1      105.31      100.89     19.97 o 
 -14   6   1       15.83       -8.76     26.58 o 
 -13   6   1       81.28       44.82     15.87 o 
 -12   6   1        8.20        0.28     12.58 o 
 -11   6   1      149.54      163.61     20.79 o 
 -10   6   1      501.21      557.86     20.38 o 
  -9   6   1      114.44       62.30     12.61 o 
  -8   6   1      410.30      365.45     18.33 o 
  -7   6   1      378.19      392.55     14.68 o 
  -6   6   1        3.28       -8.58      8.58 o 
  -5   6   1      116.42      120.10     10.84 o 
  -4   6   1     1178.98     1248.49     21.58 o 
  -3   6   1       61.26       58.11      9.06 o 
  -2   6   1     2871.05     3112.71    146.86 o 
  -1   6   1       11.69      -14.16     14.16 o 
   0   6   1    10606.80    11013.01    127.42 o 
   1   6   1     4178.09     4345.56     61.55 o 
   2   6   1      189.08      180.78     18.08 o 
   3   6   1      960.00     1232.82     58.56 o 
   4   6   1        1.44       -7.01      7.01 o 
   5   6   1       46.85       36.60      8.42 o 
   6   6   1        1.84       -8.22      8.22 o 
   7   6   1      111.37       97.58      9.64 o 
   8   6   1      264.16      267.14     16.47 o 
   9   6   1      243.51      226.27     15.14 o 
  10   6   1       42.76       43.97     12.87 o 
  11   6   1       16.48       19.11     12.39 o 
  12   6   1        6.04      -15.73     15.73 o 
  13   6   1      374.76      360.03     33.34 o 
  14   6   1      113.09       92.45     17.33 o 
  15   6   1        8.19        3.57     14.08 o 
  16   6   1      171.12      204.48     19.81 o 
  17   6   1      107.04       73.57     22.10 o 
  18   6   1      240.24      234.26     26.65 o 
  19   6   1      425.61      432.68     45.33 o 
  20   6   1      126.73       90.65     25.02 o 
  21   6   1       52.88       65.72     31.97 o 
  22   6   1        5.55      -26.45     26.45 o 
 -21   7   1       39.06       58.27     25.70 o 
 -20   7   1        0.32      -11.70     22.66 o 
 -19   7   1       21.08       22.32     23.34 o 
 -18   7   1        1.05       -7.01     17.97 o 
 -17   7   1      102.24       57.00     23.70 o 
 -16   7   1       59.21       38.83     17.16 o 
 -15   7   1      510.99      464.04     25.01 o 
 -14   7   1      229.95      246.32     20.94 o 
 -13   7   1      799.84      798.28     44.05 o 
 -12   7   1       39.49       11.13     13.99 o 
 -11   7   1      193.14      188.72     17.09 o 
 -10   7   1       56.65       41.95     18.33 o 
  -9   7   1      125.36      123.01     14.85 o 
  -8   7   1      134.35      123.98     14.06 o 
  -7   7   1      366.47      360.06     17.70 o 
  -6   7   1      206.98      198.04     13.13 o 
  -5   7   1     4006.62     3716.69     56.68 o 
  -4   7   1       43.62       29.59     10.58 o 
  -3   7   1      244.60      209.27     14.12 o 
  -2   7   1     1396.80     1736.48     46.70 o 
  -1   7   1        0.03       -6.24      8.97 o 
   0   7   1       33.62      410.48     32.70 o 
   1   7   1       11.99       85.55     15.03 o 
   2   7   1       55.73      102.95     13.33 o 
   3   7   1     5819.25     5906.62     77.37 o 
   4   7   1       27.27        7.31      9.54 o 
   5   7   1     1747.47     1924.00     35.27 o 
   6   7   1      334.21      311.68     14.88 o 
   7   7   1        3.48       -2.96     11.36 o 
   8   7   1      208.97      147.72     14.52 o 
   9   7   1        0.07      -11.77     11.77 o 
  10   7   1      101.95       48.26     13.76 o 
  11   7   1       25.24        6.45     16.20 o 
  12   7   1        1.92      -15.15     15.15 o 
  13   7   1      172.95      163.50     23.98 o 
  14   7   1       34.56       18.77     16.58 o 
  15   7   1       41.66       15.40     18.95 o 
  16   7   1        1.28      -18.81     18.81 o 
  17   7   1        7.29       11.65     20.58 o 
  18   7   1       16.58      -15.13     20.82 o 
  19   7   1        0.02        5.01     22.60 o 
  20   7   1        4.99      -17.71     23.27 o 
  21   7   1       29.43       38.73     27.83 o 
 -20   8   1        0.41       21.70     25.58 o 
 -19   8   1       21.75       16.47     23.51 o 
 -18   8   1       37.84        3.74     21.69 o 
 -17   8   1      149.92      153.11     29.99 o 
 -16   8   1      237.09      226.86     22.49 o 
 -15   8   1       28.16       23.82     15.95 o 
 -14   8   1      507.14      447.58     25.91 o 
 -13   8   1      262.51      245.71     22.12 o 
 -12   8   1     1026.99      946.67     33.36 o 
 -11   8   1       43.75       12.45     14.81 o 
 -10   8   1      110.71      131.94     16.17 o 
  -9   8   1      147.59      134.00     16.27 o 
  -8   8   1        1.93      -12.35     13.11 o 
  -7   8   1      398.98      386.28     20.04 o 
  -6   8   1     1487.34     1446.67     33.98 o 
  -5   8   1      151.62      162.94     14.03 o 
  -4   8   1     2958.78     2956.34     48.98 o 
  -3   8   1      430.14      453.17     18.35 o 
  -2   8   1        2.00       26.23     12.01 o 
  -1   8   1      122.52      120.58     13.11 o 
   0   8   1      336.96      432.31     16.45 o 
   1   8   1        1.43       11.45     10.42 o 
   2   8   1      418.96      417.59     17.15 o 
   3   8   1      563.85      558.51     19.69 o 
   4   8   1      989.82      939.66     25.10 o 
   5   8   1        0.24        4.98     12.31 o 
   6   8   1      130.92      144.00     15.04 o 
   7   8   1       13.19      -12.58     12.58 o 
   8   8   1       99.23       72.28     17.10 o 
   9   8   1        0.52       -4.80     13.31 o 
  10   8   1        0.58       -9.24     13.48 o 
  11   8   1      273.98      261.02     21.68 o 
  12   8   1      678.08      644.20     28.43 o 
  13   8   1      115.74       67.07     20.31 o 
  14   8   1      289.00      302.56     28.05 o 
  15   8   1      139.50      123.74     21.16 o 
  16   8   1      229.02      224.52     26.65 o 
  17   8   1        1.12       -3.36     19.61 o 
  18   8   1       28.48       32.36     23.11 o 
  19   8   1      109.56       83.00     25.86 o 
 -18   9   1       17.40       30.92     21.05 o 
 -17   9   1       15.34        4.63     37.02 o 
 -16   9   1       28.86       26.01     19.40 o 
 -15   9   1        5.47        4.21     18.98 o 
 -14   9   1       10.09        3.50     18.03 o 
 -13   9   1       75.07       68.58     19.38 o 
 -12   9   1      695.22      699.16     30.96 o 
 -11   9   1      141.90      146.12     21.36 o 
 -10   9   1       18.30       -7.87     14.21 o 
  -9   9   1      201.24      214.31     18.52 o 
  -8   9   1     1880.74     1753.85     40.43 o 
  -7   9   1        1.10      -12.17     14.29 o 
  -6   9   1      938.21      889.97     28.68 o 
  -5   9   1        8.38       -5.95     13.86 o 
  -4   9   1        2.15        7.68     12.94 o 
  -3   9   1       69.74      108.29     14.25 o 
  -2   9   1      151.39      144.45     14.97 o 
  -1   9   1       80.79       17.71     15.45 o 
   0   9   1      203.03      209.37     18.64 o 
   1   9   1     1274.31     1428.40     37.30 o 
   2   9   1      556.54      610.23     23.41 o 
   3   9   1       26.22       63.26     17.00 o 
   4   9   1        0.19        5.21     12.85 o 
   5   9   1       39.51       42.31     14.88 o 
   6   9   1      817.88      786.54     26.72 o 
   7   9   1      113.91      148.35     16.96 o 
   8   9   1      381.83      338.79     20.47 o 
   9   9   1        6.74       14.43     15.01 o 
  10   9   1      722.88      643.02     28.32 o 
  11   9   1      243.39      208.65     21.79 o 
  12   9   1      415.90      392.09     25.61 o 
  13   9   1       31.96       -1.43     18.08 o 
  14   9   1        3.11      -17.27     17.27 o 
  15   9   1       42.21       50.59     20.56 o 
  16   9   1      108.00       93.95     21.62 o 
  17   9   1        0.29      -17.09     17.09 o 
  18   9   1       41.81       54.88     25.30 o 
 -16  10   1        4.43      -11.07     18.67 o 
 -15  10   1        8.66        6.69     20.41 o 
 -14  10   1      451.80      481.30     29.86 o 
 -13  10   1       28.51       31.69     20.32 o 
 -12  10   1       63.68       60.13     20.29 o 
 -11  10   1      479.14      490.11     28.23 o 
 -10  10   1       16.52      -15.98     15.98 o 
  -9  10   1       21.89      -10.78     15.52 o 
  -8  10   1      227.44      189.66     19.46 o 
  -7  10   1      285.74      277.53     21.37 o 
  -6  10   1      355.90      366.94     22.24 o 
  -5  10   1        2.44       -7.37     16.14 o 
  -4  10   1       96.75       80.96     17.45 o 
  -3  10   1       79.40       92.31     16.87 o 
  -2  10   1        4.78       -1.45     16.15 o 
  -1  10   1        5.19      -16.10     16.10 o 
   0  10   1       31.23        6.81     15.53 o 
   1  10   1       10.42       16.74     15.18 o 
   2  10   1      195.14      206.11     19.63 o 
   3  10   1      115.79      151.42     18.51 o 
   4  10   1      318.78      368.03     35.41 o 
   5  10   1        2.87       34.75     17.38 o 
   6  10   1      274.39      270.89     22.17 o 
   7  10   1      157.88      132.63     18.13 o 
   8  10   1        9.82      -14.94     14.94 o 
   9  10   1      204.35      177.71     18.83 o 
  10  10   1       10.60        6.21     17.71 o 
  11  10   1      331.08      255.32     23.91 o 
  12  10   1       94.29       89.85     20.89 o 
  13  10   1      100.74      106.44     22.16 o 
  14  10   1        5.72       -3.31     20.54 o 
  15  10   1        6.62      -13.75     20.21 o 
  16  10   1       22.18        7.80     20.89 o 
 -14  11   1       33.37       12.70     25.15 o 
 -13  11   1      258.69      272.41     36.35 o 
 -12  11   1       15.26       11.07     23.59 o 
 -11  11   1       18.31       -8.90     20.49 o 
 -10  11   1       32.89        8.54     19.23 o 
  -9  11   1        6.48      -10.48     17.17 o 
  -8  11   1       10.08        0.93     18.34 o 
  -7  11   1      129.80      119.71     20.39 o 
  -6  11   1       43.94       44.33     20.04 o 
  -5  11   1      822.92      870.41     36.01 o 
  -4  11   1       10.32       -6.46     18.66 o 
  -3  11   1      146.21       95.67     21.51 o 
  -2  11   1        0.47      -10.63     19.33 o 
  -1  11   1      118.67      121.18     19.37 o 
   0  11   1      194.34      250.35     21.37 o 
   1  11   1       52.35       37.96     18.98 o 
   2  11   1       53.34       29.43     19.11 o 
   3  11   1      220.23      265.53     24.46 o 
   4  11   1       34.91       20.95     19.35 o 
   5  11   1      756.58      778.97     34.44 o 
   6  11   1      107.17      109.75     21.57 o 
   7  11   1       29.40       24.48     25.00 o 
   8  11   1        1.22      -12.99     17.25 o 
   9  11   1      148.83      118.46     23.99 o 
  10  11   1       33.54       -1.52     22.11 o 
  11  11   1        0.04      -21.59     21.59 o 
  12  11   1       47.10       32.49     21.66 o 
  13  11   1      127.54      118.02     23.61 o 
  14  11   1        2.60      -11.16     21.66 o 
 -11  12   1       14.38       26.93     23.54 o 
 -10  12   1       10.92      -12.21     22.64 o 
  -9  12   1       11.90      -22.84     22.84 o 
  -8  12   1        0.46        1.34     20.59 o 
  -7  12   1      125.75      104.18     27.58 o 
  -6  12   1      121.41       83.82     23.25 o 
  -5  12   1       44.18       30.25     21.31 o 
  -4  12   1      216.25      257.05     27.14 o 
  -3  12   1       27.83       15.27     21.44 o 
  -2  12   1       59.92       24.77     21.00 o 
  -1  12   1       35.46       10.49     21.02 o 
   0  12   1       13.09      -18.54     18.54 o 
   1  12   1        3.94       -6.10     20.10 o 
   2  12   1      186.94      159.82     24.54 o 
   3  12   1      131.99       90.45     27.60 o 
   4  12   1      369.07      346.93     29.14 o 
   5  12   1        8.12      -20.32     20.32 o 
   6  12   1       19.67       25.05     18.76 o 
   7  12   1       77.74       48.55     21.08 o 
   8  12   1       95.34       90.74     25.49 o 
   9  12   1       18.16        3.44     23.96 o 
  10  12   1       26.32       27.35     23.93 o 
  11  12   1        3.95       -9.16     24.02 o 
  -6  13   1        3.89        2.29     21.93 o 
  -5  13   1       23.85       52.85     23.94 o 
  -4  13   1      240.13      225.29     28.06 o 
  -3  13   1       10.95      -12.44     21.71 o 
  -2  13   1      308.86      352.91     30.03 o 
  -1  13   1       42.88       26.25     22.81 o 
   0  13   1      159.87      133.97     27.76 o 
   1  13   1       77.70       67.45     23.90 o 
   2  13   1      228.82      206.55     29.28 o 
   3  13   1       58.53       53.90     32.15 o 
   4  13   1      104.04       84.79     24.93 o 
   5  13   1       47.68       65.93     23.76 o 
   6  13   1        1.82       -6.10     22.02 o 
 -24   0   2       15.15       17.52     61.52 o 
 -22   0   2        3.68      -33.86     33.86 o 
 -20   0   2      186.35      182.54     38.49 o 
 -18   0   2      836.32      835.57     45.71 o 
 -16   0   2     1708.34     1574.62     66.64 o 
 -14   0   2      228.58      326.42     19.71 o 
 -12   0   2     1759.13     1585.81     35.27 o 
 -10   0   2     3173.88     3021.57     54.94 o 
  -8   0   2     1553.51     1286.51     27.16 o 
  -6   0   2     4864.70     4148.39     69.53 o 
  -4   0   2       49.51        9.81      5.70 o 
  -2   0   2    89145.34    88470.34   1529.36 o 
   0   0   2    29766.56    34108.36    870.09 o 
   2   0   2     2471.38     1864.06     50.90 o 
   4   0   2        6.93       27.85      7.24 o 
   6   0   2     2232.68     2103.62     37.76 o 
   8   0   2      544.36      726.82     18.20 o 
  10   0   2     6520.94     6761.74    112.25 o 
  12   0   2       27.44       10.90      8.30 o 
  14   0   2      165.27      145.80     22.11 o 
  16   0   2     1441.19     1532.19     56.37 o 
  18   0   2       76.28       77.98     26.78 o 
  20   0   2       35.21        9.07     32.48 o 
  22   0   2      232.01      172.86     44.91 o 
  24   0   2      241.91      128.69     45.73 o 
 -24   1   2        7.27      -18.94     29.64 o 
 -23   1   2       42.04       65.04     29.82 o 
 -22   1   2      738.61      811.68     49.16 o 
 -21   1   2       24.36       19.07     21.95 o 
 -20   1   2      418.08      427.12     29.08 o 
 -19   1   2     1527.88     1510.46     46.88 o 
 -18   1   2      146.22      186.41     29.96 o 
 -17   1   2       23.54      -15.84     15.84 o 
 -16   1   2       28.90       21.13     12.71 o 
 -15   1   2      117.86      132.29     10.89 o 
 -14   1   2     1285.34     1242.13     24.21 o 
 -13   1   2       44.04       44.80      8.34 o 
 -12   1   2     2625.13     2583.25     35.60 o 
 -11   1   2      565.68      536.31     13.64 o 
 -10   1   2      289.35      274.09      9.56 o 
  -9   1   2      376.63      477.74     11.58 o 
  -8   1   2       80.81       88.70      5.97 o 
  -7   1   2      192.88      157.80      7.60 o 
  -6   1   2     1762.75     1568.46     21.29 o 
  -5   1   2     2619.58     3089.51     47.04 o 
  -4   1   2    10763.51    10147.78    113.03 o 
  -3   1   2      980.78     1224.54     16.19 o 
  -2   1   2    20417.26    19189.15    221.60 o 
  -1   1   2     2614.13     2873.63     37.46 o 
   0   1   2      477.09      733.01     13.70 o 
   1   1   2    16432.66    17978.58    251.88 o 
   2   1   2      103.03      111.83      5.17 o 
   3   1   2     1142.34     1406.08     19.74 o 
   4   1   2     3207.46     2731.37     35.33 o 
   5   1   2     2258.41     1906.32     31.56 o 
   6   1   2      377.26      459.91     10.33 o 
   7   1   2     4070.26     4241.01     50.55 o 
   8   1   2        7.24       -2.98      3.94 o 
   9   1   2     6297.82     6455.72     72.60 o 
  10   1   2      676.06      747.81     14.50 o 
  11   1   2        0.85       -8.84      8.84 o 
  12   1   2     1105.30     1162.84     22.30 o 
  13   1   2      145.57      140.88     11.50 o 
  14   1   2     1429.32     1558.44     34.07 o 
  15   1   2       47.80       64.56     23.65 o 
  16   1   2      291.09      264.65     20.75 o 
  17   1   2      570.66      574.27     30.39 o 
  18   1   2      227.52      212.75     23.10 o 
  19   1   2       90.77       76.56     20.83 o 
  20   1   2       32.27       47.14     21.72 o 
  21   1   2       29.52      -21.06     22.49 o 
  22   1   2        1.16       -1.04     25.47 o 
  23   1   2       56.97       34.70     27.40 o 
  24   1   2       32.32       27.12     28.48 o 
 -24   2   2       10.68        6.95     31.25 o 
 -23   2   2       35.79       61.05     27.43 o 
 -22   2   2        0.94      -12.21     24.83 o 
 -21   2   2     1086.99     1056.30     47.39 o 
 -20   2   2       32.28       33.84     24.31 o 
 -19   2   2      825.83      813.47     40.33 o 
 -18   2   2      174.46      240.88     24.11 o 
 -17   2   2       64.70       72.09     15.73 o 
 -16   2   2     1796.86     1774.28     37.68 o 
 -15   2   2        2.14       -9.20      9.20 o 
 -14   2   2      110.30       88.68     10.43 o 
 -13   2   2     1450.68     1450.82     26.13 o 
 -12   2   2      502.29      521.69     15.22 o 
 -11   2   2     1120.99     1059.87     20.74 o 
 -10   2   2     1841.62     1740.81     28.00 o 
  -9   2   2       98.98      113.59      7.99 o 
  -8   2   2       26.47       15.09     12.11 o 
  -7   2   2        0.22        9.06      5.24 o 
  -6   2   2     4266.54     4301.89     54.20 o 
  -5   2   2     4775.26     5091.84     56.11 o 
  -4   2   2     9611.61     9980.52    117.89 o 
  -3   2   2    14793.58    15078.39    175.81 o 
  -2   2   2    11540.55    11942.72    139.63 o 
  -1   2   2    30042.10    30238.99    373.00 o 
   0   2   2     4970.06     5396.27    102.68 o 
   1   2   2    15830.37    15161.55    287.43 o 
   2   2   2    14216.82    15146.77    167.69 o 
   3   2   2    38365.40    42786.17    466.88 o 
   4   2   2    16167.98    18007.39    198.82 o 
   5   2   2      160.92      233.64      8.44 o 
   6   2   2     7327.45     7337.77     83.85 o 
   7   2   2     2831.86     3015.19     37.54 o 
   8   2   2       89.98       64.28     10.21 o 
   9   2   2       19.05       20.99      5.35 o 
  10   2   2      550.08      581.78     12.83 o 
  11   2   2        9.62       17.25      6.61 o 
  12   2   2       63.97       71.46      9.53 o 
  13   2   2      452.02      467.46     16.21 o 
  14   2   2     1656.75     1685.30     32.42 o 
  15   2   2      372.21      430.19     26.71 o 
  16   2   2       53.70       46.89     15.74 o 
  17   2   2        0.25       13.97     17.22 o 
  18   2   2      453.08      461.79     28.14 o 
  19   2   2       11.89        8.02     19.08 o 
  20   2   2       65.00       75.84     31.47 o 
  21   2   2        7.88      -10.19     21.76 o 
  22   2   2       54.23       55.43     26.26 o 
  23   2   2        0.24      -29.69     29.69 o 
  24   2   2       56.87       89.50     44.38 o 
 -24   3   2        0.35      -36.38     36.38 o 
 -23   3   2       22.60      -26.19     26.19 o 
 -22   3   2      102.51       75.44     32.02 o 
 -21   3   2      139.20      133.23     27.20 o 
 -20   3   2        0.29        3.45     29.08 o 
 -19   3   2      595.59      675.48     37.97 o 
 -18   3   2       28.05       42.68     22.61 o 
 -17   3   2        9.70        6.86     14.42 o 
 -16   3   2      400.71      450.50     26.98 o 
 -15   3   2       64.67       69.23     13.61 o 
 -14   3   2        4.91        0.49      9.57 o 
 -13   3   2      240.24      215.08     12.29 o 
 -12   3   2       41.81       51.62      9.29 o 
 -11   3   2     2504.53     2568.88     37.97 o 
 -10   3   2      651.28      712.89     21.72 o 
  -9   3   2     9472.03     8977.75    110.02 o 
  -8   3   2       42.51       76.16      8.92 o 
  -7   3   2     8587.66     9246.19    112.11 o 
  -6   3   2       77.03       82.39      5.88 o 
  -5   3   2      477.91      451.18     11.47 o 
  -4   3   2     3620.93     4177.59     55.79 o 
  -3   3   2     6968.52     6335.48     77.22 o 
  -2   3   2        5.17       -6.41      6.41 o 
  -1   3   2      907.42      871.34     21.33 o 
   0   3   2      914.93     1160.86     25.46 o 
   1   3   2     9465.96     9657.83    108.89 o 
   2   3   2     2125.34     2161.40     28.32 o 
   3   3   2     4010.65     4094.37     69.43 o 
   4   3   2    12661.80    14386.74    160.52 o 
   5   3   2      287.70      211.81      8.51 o 
   6   3   2     2294.82     2184.42     27.97 o 
   7   3   2     9882.60     9515.68    108.55 o 
   8   3   2      362.97      486.90     12.46 o 
   9   3   2     4595.11     4745.37     61.88 o 
  10   3   2     1506.99     1444.50     24.69 o 
  11   3   2       59.97       47.21      7.91 o 
  12   3   2       46.61       19.06     10.19 o 
  13   3   2       39.45       32.94     11.22 o 
  14   3   2      257.47      349.88     16.92 o 
  15   3   2      176.14      221.44     23.03 o 
  16   3   2      386.29      429.66     23.48 o 
  17   3   2       60.39       32.75     16.20 o 
  18   3   2       71.55      107.25     20.76 o 
  19   3   2      121.06       64.50     24.25 o 
  20   3   2       67.69       80.02     26.47 o 
  21   3   2        3.10      -24.09     24.32 o 
  22   3   2      106.14      128.02     50.95 o 
  23   3   2       50.64       78.61     29.46 o 
  24   3   2       58.57       88.50     32.32 o 
 -23   4   2       70.65       33.14     28.32 o 
 -22   4   2        5.09       -4.95     29.82 o 
 -21   4   2        3.03       41.65     34.58 o 
 -20   4   2      391.04      371.69     37.59 o 
 -19   4   2        7.32        4.15     22.81 o 
 -18   4   2      423.73      527.86     53.59 o 
 -17   4   2      962.67      953.69     36.13 o 
 -16   4   2       66.58       79.56     21.29 o 
 -15   4   2      118.02      118.49     16.37 o 
 -14   4   2       31.83       15.93     11.49 o 
 -13   4   2      770.22      760.78     22.72 o 
 -12   4   2      862.33      822.35     23.04 o 
 -11   4   2        0.99        2.27      8.25 o 
 -10   4   2     3008.28     2907.65     44.63 o 
  -9   4   2     1945.88     1940.27     32.70 o 
  -8   4   2     4389.17     4340.98     56.48 o 
  -7   4   2      158.47      170.19      8.25 o 
  -6   4   2      134.16      191.67      8.40 o 
  -5   4   2     3407.33     3622.12     50.87 o 
  -4   4   2       52.25       41.60      8.03 o 
  -3   4   2      148.54      121.91      7.30 o 
  -2   4   2      559.88      563.85     12.35 o 
  -1   4   2       36.50       24.51      7.63 o 
   0   4   2      460.47      544.61     16.62 o 
   1   4   2        9.84       43.63     11.02 o 
   2   4   2     4842.19     5191.66     61.85 o 
   3   4   2     1301.76     1445.37     33.27 o 
   4   4   2     2161.14     2000.20     27.71 o 
   5   4   2       13.79       23.79     11.29 o 
   6   4   2     4050.44     4211.31     54.76 o 
   7   4   2     1306.85     1273.50     22.22 o 
   8   4   2     2527.62     2232.21     30.87 o 
   9   4   2       14.17       -7.36      7.36 o 
  10   4   2       54.63       65.15      9.22 o 
  11   4   2     4701.15     4647.06     66.45 o 
  12   4   2      639.61      713.75     22.82 o 
  13   4   2       13.25       18.81     12.21 o 
  14   4   2     1223.12     1209.66     30.94 o 
  15   4   2      159.84      141.24     15.56 o 
  16   4   2      124.73      115.27     20.42 o 
  17   4   2       99.79      118.57     21.42 o 
  18   4   2       15.82       24.78     18.72 o 
  19   4   2      114.33      124.47     26.44 o 
  20   4   2        0.37      -23.29     23.29 o 
  21   4   2       11.65       -5.13     25.06 o 
  22   4   2        7.41       -3.01     26.83 o 
  23   4   2       98.13       96.29     29.88 o 
 -23   5   2       45.26        3.98     60.28 o 
 -22   5   2      151.82      133.29     30.92 o 
 -21   5   2        5.31       29.52     25.44 o 
 -20   5   2      175.96      150.59     28.17 o 
 -19   5   2       84.18       68.22     31.62 o 
 -18   5   2        1.28        0.06     16.23 o 
 -17   5   2        2.07      -15.28     15.28 o 
 -16   5   2       90.34       73.41     16.56 o 
 -15   5   2      864.69      828.20     29.57 o 
 -14   5   2      134.33      164.53     17.70 o 
 -13   5   2       29.97        6.64     17.11 o 
 -12   5   2     2144.82     2041.00     39.87 o 
 -11   5   2      594.66      598.60     18.88 o 
 -10   5   2      942.34      925.62     26.75 o 
  -9   5   2      796.77      834.10     23.02 o 
  -8   5   2      273.97      304.76     12.72 o 
  -7   5   2        0.92       -7.61      7.61 o 
  -6   5   2       59.75       17.86      6.28 o 
  -5   5   2      640.18      530.10     15.60 o 
  -4   5   2      602.92      699.48     20.63 o 
  -3   5   2     5738.60     6174.23     73.69 o 
  -2   5   2     1943.93     1939.93     39.69 o 
  -1   5   2      172.01      127.60      9.95 o 
   0   5   2      159.07      159.79     13.91 o 
   1   5   2     1617.18     1678.58     43.50 o 
   2   5   2      165.18      176.79     10.74 o 
   3   5   2      677.33      592.92     17.87 o 
   4   5   2       21.31        4.17      9.38 o 
   5   5   2     4192.34     4347.12     77.12 o 
   6   5   2      195.90      152.20      9.63 o 
   7   5   2      741.36      771.83     21.02 o 
   8   5   2        0.15       -8.14      8.14 o 
   9   5   2     1159.53     1145.71     24.69 o 
  10   5   2      426.53      534.12     17.45 o 
  11   5   2      403.45      375.45     22.73 o 
  12   5   2      113.99      121.50     16.38 o 
  13   5   2     2720.57     2669.24     54.66 o 
  14   5   2       22.38       16.81     16.02 o 
  15   5   2      740.24      679.39     26.94 o 
  16   5   2        2.09        8.28     17.79 o 
  17   5   2      167.53      180.85     22.77 o 
  18   5   2      319.90      283.68     26.20 o 
  19   5   2       80.96      101.34     23.29 o 
  20   5   2       24.06      -13.03     22.99 o 
  21   5   2       65.42       30.73     32.28 o 
  22   5   2       35.89       41.80     28.18 o 
 -22   6   2      190.75      248.41     34.42 o 
 -21   6   2       21.68        8.72     29.22 o 
 -20   6   2       61.08       82.74     30.73 o 
 -19   6   2       14.73        9.66     27.33 o 
 -18   6   2      403.64      355.65     24.50 o 
 -17   6   2      129.64       93.74     18.86 o 
 -16   6   2      192.17      185.38     19.61 o 
 -15   6   2      266.56      262.55     32.04 o 
 -14   6   2      972.84     1006.56     32.54 o 
 -13   6   2       49.63       53.98     13.48 o 
 -12   6   2      183.49      151.10     15.58 o 
 -11   6   2      252.72      226.40     16.10 o 
 -10   6   2       83.23       56.69     12.96 o 
  -9   6   2      307.43      301.86     16.56 o 
  -8   6   2      268.83      311.57     16.91 o 
  -7   6   2       27.67       10.05     10.23 o 
  -6   6   2     3132.27     3240.32     49.44 o 
  -5   6   2      170.49      161.58     11.52 o 
  -4   6   2     1214.38     1138.99     24.24 o 
  -3   6   2     2190.75     2257.63     32.68 o 
  -2   6   2     2527.82     2354.49     34.00 o 
  -1   6   2       84.46       61.67     11.29 o 
   0   6   2      177.95      268.63     35.33 o 
   1   6   2      708.93      646.08     16.50 o 
   2   6   2     2536.02     2960.29     40.50 o 
   3   6   2      112.14       93.04      8.96 o 
   4   6   2      186.60      198.97     17.27 o 
   5   6   2      488.01      530.03     15.39 o 
   6   6   2      329.86      398.94     13.90 o 
   7   6   2      303.98      328.21     12.90 o 
   8   6   2        9.20        5.63      9.52 o 
   9   6   2       65.06       18.09     11.51 o 
  10   6   2        1.49       -6.17     11.92 o 
  11   6   2      596.99      647.13     25.75 o 
  12   6   2      247.98      198.59     18.29 o 
  13   6   2      297.02      267.48     20.34 o 
  14   6   2      952.29      850.74     30.34 o 
  15   6   2        0.29       -5.31     15.89 o 
  16   6   2      183.67      138.08     18.58 o 
  17   6   2       23.22       27.01     19.24 o 
  18   6   2       65.94       24.53     21.10 o 
  19   6   2       48.34       35.90     25.69 o 
  20   6   2        2.89       13.30     22.63 o 
  21   6   2       54.06       42.73     42.00 o 
  22   6   2        5.51        2.94     28.36 o 
 -21   7   2       42.04       57.71     26.88 o 
 -20   7   2       30.28       20.56     23.55 o 
 -19   7   2      140.73      143.65     26.21 o 
 -18   7   2      221.43      277.48     23.32 o 
 -17   7   2      240.39      238.21     22.11 o 
 -16   7   2      487.05      448.54     25.93 o 
 -15   7   2       13.00       -1.86     16.45 o 
 -14   7   2      106.88      104.25     17.95 o 
 -13   7   2      371.34      389.80     24.90 o 
 -12   7   2       49.04       42.66     14.39 o 
 -11   7   2      312.51      347.99     19.89 o 
 -10   7   2        8.56       -0.24     13.35 o 
  -9   7   2      855.75      808.17     26.17 o 
  -8   7   2      956.93      976.72     27.43 o 
  -7   7   2     1443.34     1558.66     34.24 o 
  -6   7   2      628.07      568.92     18.81 o 
  -5   7   2     1660.87     1583.28     31.22 o 
  -4   7   2       59.29       64.96     11.21 o 
  -3   7   2      227.20      229.83     14.63 o 
  -2   7   2      622.53      594.13     17.87 o 
  -1   7   2       91.41      140.20     13.63 o 
   0   7   2      425.74      545.06     21.58 o 
   1   7   2      186.83      201.52     14.01 o 
   2   7   2      716.47     1166.07     66.93 o 
   3   7   2       71.12       61.82     10.71 o 
   4   7   2      597.97      745.05     23.16 o 
   5   7   2        5.54        0.18      9.48 o 
   6   7   2      460.66      493.80     17.60 o 
   7   7   2       40.56       31.77     12.29 o 
   8   7   2      358.83      356.84     17.83 o 
   9   7   2        0.11      -12.86     12.86 o 
  10   7   2       30.76      -14.76     14.76 o 
  11   7   2      486.86      507.20     24.91 o 
  12   7   2      487.02      465.51     29.90 o 
  13   7   2       23.20       39.93     17.40 o 
  14   7   2      150.87      163.58     20.06 o 
  15   7   2       20.48        1.26     17.49 o 
  16   7   2      594.36      515.35     27.04 o 
  17   7   2       11.58        1.09     24.00 o 
  18   7   2      133.88      126.74     25.16 o 
  19   7   2       36.80       -2.07     32.24 o 
  20   7   2       51.45       25.40     23.64 o 
  21   7   2        6.21        3.08     31.00 o 
 -20   8   2       73.19       55.55     25.94 o 
 -19   8   2        4.47      -20.02     20.02 o 
 -18   8   2       17.97       11.98     18.71 o 
 -17   8   2       23.18       17.78     18.32 o 
 -16   8   2      119.95      133.86     20.32 o 
 -15   8   2       79.59       58.23     18.29 o 
 -14   8   2      109.29       97.64     17.58 o 
 -13   8   2       76.58       52.82     18.30 o 
 -12   8   2        0.23      -13.83     13.83 o 
 -11   8   2      133.46       81.70     18.18 o 
 -10   8   2       78.53      132.61     16.32 o 
  -9   8   2      909.91      839.73     27.79 o 
  -8   8   2       11.74       -1.00     13.22 o 
  -7   8   2      592.50      655.64     24.72 o 
  -6   8   2        2.81       -3.05     14.59 o 
  -5   8   2       21.60       31.54     12.07 o 
  -4   8   2        9.56      -13.74     14.19 o 
  -3   8   2      121.88      113.97     12.94 o 
  -2   8   2      160.34      183.95     13.93 o 
  -1   8   2      724.73      814.44     23.30 o 
   0   8   2      295.17      295.62     15.14 o 
   1   8   2        6.43        3.24     14.22 o 
   2   8   2        0.09       26.98     10.77 o 
   3   8   2        9.83        5.16     11.54 o 
   4   8   2     1041.48     1104.72     27.48 o 
   5   8   2      149.41      204.68     14.76 o 
   6   8   2       10.64      -12.79     12.79 o 
   7   8   2       22.78       30.72     13.68 o 
   8   8   2      124.60      120.67     15.69 o 
   9   8   2       29.92       33.04     14.55 o 
  10   8   2      152.87      177.86     19.28 o 
  11   8   2      750.61      760.14     29.40 o 
  12   8   2       75.55       52.18     17.39 o 
  13   8   2       96.15       77.06     18.30 o 
  14   8   2        0.03        0.11     17.56 o 
  15   8   2       57.01       38.27     22.96 o 
  16   8   2        0.95      -17.84     17.84 o 
  17   8   2        1.89       10.70     22.02 o 
  18   8   2        5.18       36.34     23.24 o 
  19   8   2       93.33       82.92     26.26 o 
 -18   9   2       69.02       54.76     21.46 o 
 -17   9   2       43.62       37.82     20.60 o 
 -16   9   2        5.37      -20.18     22.23 o 
 -15   9   2      575.74      610.09     30.08 o 
 -14   9   2       15.08       -2.89     18.03 o 
 -13   9   2      463.72      421.43     28.79 o 
 -12   9   2      107.71       66.64     19.24 o 
 -11   9   2       41.21       28.06     16.40 o 
 -10   9   2        0.28      -10.13     14.30 o 
  -9   9   2       94.40       95.81     16.40 o 
  -8   9   2      633.41      642.29     25.17 o 
  -7   9   2      696.44      679.67     25.64 o 
  -6   9   2      492.04      545.16     23.20 o 
  -5   9   2      362.62      407.14     20.94 o 
  -4   9   2       76.83       56.11     13.35 o 
  -3   9   2       30.01       24.06     13.08 o 
  -2   9   2        9.09       -5.53     12.42 o 
  -1   9   2       71.77       70.31     15.03 o 
   0   9   2      445.11      569.09     48.08 o 
   1   9   2        5.48       34.42     15.14 o 
   2   9   2       10.26       33.60     17.21 o 
   3   9   2      337.97      391.52     23.15 o 
   4   9   2       22.08       25.92     14.16 o 
   5   9   2      977.38      978.36     29.73 o 
   6   9   2        4.16        9.39     14.86 o 
   7   9   2      265.45      254.41     18.81 o 
   8   9   2       70.25       63.97     15.34 o 
   9   9   2       93.75       67.53     16.27 o 
  10   9   2        0.12      -16.13     16.13 o 
  11   9   2       56.98       28.42     21.56 o 
  12   9   2       47.88       22.35     18.85 o 
  13   9   2       35.24        7.58     18.55 o 
  14   9   2       73.89       83.06     20.52 o 
  15   9   2       30.40       29.90     20.00 o 
  16   9   2        0.10      -19.68     19.68 o 
  17   9   2      547.78      642.57     33.20 o 
  18   9   2       28.53       52.91     26.04 o 
 -16  10   2       98.04       84.02     22.58 o 
 -15  10   2       70.09       61.00     19.43 o 
 -14  10   2      446.26      502.87     30.11 o 
 -13  10   2       85.30       48.69     21.85 o 
 -12  10   2      129.85       83.35     21.65 o 
 -11  10   2       22.28       12.78     17.41 o 
 -10  10   2      219.94      181.11     20.06 o 
  -9  10   2      173.65      196.25     19.76 o 
  -8  10   2      774.51      832.04     39.17 o 
  -7  10   2      516.47      497.04     26.95 o 
  -6  10   2      637.60      591.82     25.36 o 
  -5  10   2      165.04      137.09     17.86 o 
  -4  10   2      181.77      207.83     24.02 o 
  -3  10   2       81.97       66.52     16.44 o 
  -2  10   2       80.81      117.37     17.75 o 
  -1  10   2       44.72        6.44     15.64 o 
   0  10   2       27.00       15.29     15.99 o 
   1  10   2       68.36       74.92     16.84 o 
   2  10   2       81.70      103.23     17.93 o 
   3  10   2      122.12      178.95     19.06 o 
   4  10   2      112.68      116.83     18.90 o 
   5  10   2      190.96      216.44     38.96 o 
   6  10   2       99.93       53.19     17.38 o 
   7  10   2       60.27       46.09     17.33 o 
   8  10   2        2.17      -14.92     14.92 o 
   9  10   2       16.18       -6.63     17.01 o 
  10  10   2      173.86      130.23     24.90 o 
  11  10   2       53.49       39.87     20.16 o 
  12  10   2      195.79      147.51     22.73 o 
  13  10   2       25.85        9.52     24.29 o 
  14  10   2        0.27      -12.28     20.24 o 
  15  10   2        8.94       29.68     21.19 o 
  16  10   2       15.55      -14.31     21.34 o 
 -14  11   2       24.03       41.87     25.89 o 
 -13  11   2       20.93       -6.56     20.75 o 
 -12  11   2        4.35       -4.09     20.51 o 
 -11  11   2       48.35       -4.24     23.70 o 
 -10  11   2      122.19       93.18     19.89 o 
  -9  11   2        0.30       -6.86     22.65 o 
  -8  11   2      523.13      557.86     28.75 o 
  -7  11   2        3.56      -17.44     17.44 o 
  -6  11   2       36.46       39.17     18.67 o 
  -5  11   2       25.92       13.45     22.10 o 
  -4  11   2        0.07        1.92     19.24 o 
  -3  11   2       11.63       -4.32     18.26 o 
  -2  11   2       77.76       93.48     19.02 o 
  -1  11   2       17.24      -12.08     15.79 o 
   0  11   2       10.04        2.88     16.97 o 
   1  11   2       70.13       37.90     17.97 o 
   2  11   2        4.77       36.62     19.55 o 
   3  11   2      108.46      155.49     22.56 o 
   4  11   2       96.43       82.54     21.17 o 
   5  11   2       70.65       40.16     19.68 o 
   6  11   2        2.62       -0.64     25.44 o 
   7  11   2        6.51       -3.95     19.15 o 
   8  11   2        0.00       -9.96     20.77 o 
   9  11   2       73.01       45.37     21.61 o 
  10  11   2      128.74      126.38     24.67 o 
  11  11   2      109.93      120.77     26.54 o 
  12  11   2        9.34       -5.63     19.37 o 
  13  11   2       22.99       25.69     21.99 o 
  14  11   2       57.49       54.69     26.46 o 
 -11  12   2        0.73      -22.50     22.50 o 
 -10  12   2       98.69       71.20     25.42 o 
  -9  12   2       15.43       -3.76     20.05 o 
  -8  12   2        0.15        7.55     37.85 o 
  -7  12   2      115.32      169.73     26.86 o 
  -6  12   2      277.53      294.49     28.21 o 
  -5  12   2       10.05      -20.33     20.33 o 
  -4  12   2      153.19      169.80     33.23 o 
  -3  12   2       18.33        9.11     20.92 o 
  -2  12   2       43.98       23.08     21.59 o 
  -1  12   2      131.71      118.01     23.01 o 
   0  12   2      232.06      228.74     26.51 o 
   1  12   2      257.03      245.36     26.22 o 
   2  12   2      175.71      161.08     24.53 o 
   3  12   2      342.08      414.83     29.61 o 
   4  12   2       38.08       -3.63     20.89 o 
   5  12   2       20.25       45.99     21.27 o 
   6  12   2       28.78       17.71     18.94 o 
   7  12   2        5.18       29.22     21.25 o 
   8  12   2        1.35      -12.70     22.33 o 
   9  12   2       13.32        1.78     37.86 o 
  10  12   2        5.06        5.11     22.87 o 
  -6  13   2       24.12       12.60     28.47 o 
  -5  13   2      393.04      478.22     38.03 o 
  -4  13   2      218.98      185.23     27.44 o 
  -3  13   2      175.22      214.82     27.93 o 
  -2  13   2       79.41       39.72     23.65 o 
  -1  13   2        1.52       -8.87     25.41 o 
   0  13   2        3.82      -10.35     23.82 o 
   1  13   2       85.49      112.93     24.78 o 
   2  13   2       57.04       56.35     23.40 o 
   3  13   2       48.20       30.82     22.33 o 
   4  13   2       83.16      111.94     29.25 o 
   5  13   2       32.16       17.63     22.40 o 
 -23   0   3      444.38      518.53     53.58 o 
 -21   0   3      210.40      222.85     42.04 o 
 -19   0   3        0.02      -34.01     34.01 o 
 -17   0   3      995.63      908.92     56.10 o 
 -15   0   3     1222.02     1150.95     37.10 o 
 -13   0   3     3956.53     3926.47     71.77 o 
 -11   0   3     3907.03     3666.14     66.32 o 
  -9   0   3     2041.09     2005.19     39.37 o 
  -7   0   3      396.51      570.83     16.49 o 
  -5   0   3    53674.86    51329.02    791.94 o 
  -3   0   3      156.94      315.20     10.24 o 
  -1   0   3       43.16      171.80      7.38 o 
   1   0   3     2020.29     1543.87     26.70 o 
   3   0   3     5221.45     5967.36    274.21 o 
   5   0   3       17.09       41.00      8.32 o 
   7   0   3     1240.87     1420.84     28.13 o 
   9   0   3     1250.74     1363.05     29.10 o 
  11   0   3     7498.13     7565.63    116.49 o 
  13   0   3      344.01      431.52     22.30 o 
  15   0   3     1089.31     1106.37     47.83 o 
  17   0   3       39.29       51.39     23.45 o 
  19   0   3      463.33      483.24     55.24 o 
  21   0   3      740.65      654.50     85.32 o 
  23   0   3       23.28        9.89     38.99 o 
 -24   1   3        0.02       17.62     47.71 o 
 -23   1   3      101.94      100.32     31.89 o 
 -22   1   3      300.16      375.05     38.57 o 
 -21   1   3        4.95       -4.45     23.80 o 
 -20   1   3      164.73      136.82     24.59 o 
 -19   1   3     1585.45     1673.80     79.70 o 
 -18   1   3      218.59      239.43     24.02 o 
 -17   1   3      221.47      189.29     16.84 o 
 -16   1   3        7.59      -10.90     10.90 o 
 -15   1   3       66.50       64.59     10.38 o 
 -14   1   3      744.00      710.54     24.66 o 
 -13   1   3      696.92      724.79     18.00 o 
 -12   1   3     5790.07     5684.95     69.25 o 
 -11   1   3     4020.09     4232.22     52.89 o 
 -10   1   3      132.19      137.18      7.83 o 
  -9   1   3        0.08       -5.22      5.22 o 
  -8   1   3     3067.54     3183.33     39.76 o 
  -7   1   3      277.15      359.92      9.18 o 
  -6   1   3     1472.56     1585.83     22.84 o 
  -5   1   3     4627.38     4243.15     49.84 o 
  -4   1   3        9.72        5.13      4.35 o 
  -3   1   3      900.74     1145.94     15.97 o 
  -2   1   3        0.60       -3.46      3.46 o 
  -1   1   3     5042.75     4904.19     58.74 o 
   0   1   3      117.60      201.31      5.58 o 
   1   1   3     1803.32     1448.76     18.53 o 
   2   1   3       49.11        7.40      3.61 o 
   3   1   3     3097.88     3981.36     82.59 o 
   4   1   3    13476.94    14764.22    173.96 o 
   5   1   3      118.93      145.85      8.69 o 
   6   1   3      565.73      567.32     11.94 o 
   7   1   3     7287.22     8040.70     98.20 o 
   8   1   3     1269.74     1388.68     22.32 o 
   9   1   3      891.12      812.82     14.51 o 
  10   1   3      436.80      594.12     12.40 o 
  11   1   3      323.33      318.36     11.97 o 
  12   1   3      302.94      289.64     11.06 o 
  13   1   3      616.44      693.90     22.46 o 
  14   1   3      296.23      252.26     16.29 o 
  15   1   3      479.34      523.98     24.00 o 
  16   1   3        5.17      -15.44     15.44 o 
  17   1   3       64.80       50.46     16.99 o 
  18   1   3        8.56       -6.14     17.60 o 
  19   1   3      235.19      222.86     30.97 o 
  20   1   3      268.26      247.10     26.95 o 
  21   1   3      237.60      233.47     27.32 o 
  22   1   3      269.43      235.86     30.97 o 
  23   1   3       13.14      -15.60     26.61 o 
  24   1   3        6.34       39.84     29.65 o 
 -24   2   3       87.73       59.34     31.93 o 
 -23   2   3       13.09       -1.88     35.13 o 
 -22   2   3        4.20      -12.68     24.51 o 
 -21   2   3      342.94      268.58     30.33 o 
 -20   2   3     1414.30     1284.66     50.67 o 
 -19   2   3      359.37      348.98     31.16 o 
 -18   2   3      209.27      251.25     26.41 o 
 -17   2   3       39.03       46.24     14.84 o 
 -16   2   3      221.37      205.53     16.71 o 
 -15   2   3       38.76       21.29     10.21 o 
 -14   2   3        8.18       16.54      9.04 o 
 -13   2   3     1233.03     1259.81     24.36 o 
 -12   2   3     3802.09     4121.13     56.08 o 
 -11   2   3       69.66       60.38      6.74 o 
 -10   2   3     2179.78     2168.68     30.27 o 
  -9   2   3     1469.13     1410.65     21.25 o 
  -8   2   3     3900.32     3449.91     42.87 o 
  -7   2   3     7597.38     7391.49     84.91 o 
  -6   2   3     1203.25     1212.79     17.87 o 
  -5   2   3    16525.67    16150.47    179.10 o 
  -4   2   3    13627.82    12581.90    147.75 o 
  -3   2   3     1557.95     1692.79     22.43 o 
  -2   2   3    14000.45    15295.82    178.46 o 
  -1   2   3      163.66      194.02      6.25 o 
   0   2   3     2374.69     1701.33     22.50 o 
   1   2   3     6794.36     7299.21    153.07 o 
   2   2   3       36.89       60.31      9.43 o 
   3   2   3    26523.02    30014.93    328.97 o 
   4   2   3    11343.92    12811.12    142.75 o 
   5   2   3     2375.99     2046.63     26.77 o 
   6   2   3      749.27      699.67     12.63 o 
   7   2   3      592.19      504.44     10.98 o 
   8   2   3     5874.36     5676.64     67.19 o 
   9   2   3     1966.42     2146.16     29.59 o 
  10   2   3      171.28      181.62      8.16 o 
  11   2   3      426.46      340.94     12.58 o 
  12   2   3      260.47      288.56     13.16 o 
  13   2   3       30.82       16.65     14.43 o 
  14   2   3      206.40      212.83     16.60 o 
  15   2   3      194.40      182.44     17.82 o 
  16   2   3       43.08       56.58     16.18 o 
  17   2   3        0.31      -11.12     18.20 o 
  18   2   3      230.95      188.85     22.87 o 
  19   2   3       72.92       71.21     21.88 o 
  20   2   3      719.50      715.24     35.07 o 
  21   2   3       95.10       94.44     24.16 o 
  22   2   3       61.07       18.84     23.24 o 
  23   2   3        8.77      -26.15     26.15 o 
  24   2   3        1.62      -29.77     34.11 o 
 -24   3   3       82.22       35.08     31.49 o 
 -23   3   3       14.07       -7.38     26.29 o 
 -22   3   3      396.54      451.45     36.31 o 
 -21   3   3       52.39       50.21     24.93 o 
 -20   3   3       50.58       35.25     23.82 o 
 -19   3   3       51.25       33.45     23.09 o 
 -18   3   3        0.97       -4.27     16.52 o 
 -17   3   3      244.25      225.95     18.67 o 
 -16   3   3       97.15       81.09     15.94 o 
 -15   3   3     1729.86     1729.63     35.87 o 
 -14   3   3      321.20      296.51     14.56 o 
 -13   3   3        4.62       -9.07      9.07 o 
 -12   3   3      381.97      420.68     18.80 o 
 -11   3   3     3078.31     3295.69     46.33 o 
 -10   3   3      670.79      669.84     16.40 o 
  -9   3   3     3319.77     3448.34     46.87 o 
  -8   3   3      611.62      568.11     12.61 o 
  -7   3   3     3345.24     3460.25     42.93 o 
  -6   3   3    21153.75    21045.73    221.25 o 
  -5   3   3       56.20       47.24      6.17 o 
  -4   3   3      403.84      593.22     15.96 o 
  -3   3   3     9922.17    10199.55    121.44 o 
  -2   3   3     2512.50     2590.90     34.73 o 
  -1   3   3     1215.07     1212.23     17.14 o 
   0   3   3        0.54        5.44      8.18 o 
   1   3   3     1332.99     1428.49     47.87 o 
   2   3   3    13095.60    14459.49    221.24 o 
   3   3   3      436.41      402.29     19.39 o 
   4   3   3      567.12      755.09     33.53 o 
   5   3   3      464.92      427.29     15.15 o 
   6   3   3      865.35      751.22     15.65 o 
   7   3   3     4564.47     4637.83     56.05 o 
   8   3   3      176.30      177.19     10.59 o 
   9   3   3     1229.70     1176.66     18.63 o 
  10   3   3      162.68      179.10     10.03 o 
  11   3   3        6.77       -4.05      8.48 o 
  12   3   3      109.82      111.06     12.22 o 
  13   3   3       69.10       72.39     12.17 o 
  14   3   3      479.25      454.01     21.67 o 
  15   3   3      193.51      207.10     18.77 o 
  16   3   3       44.44       48.55     15.80 o 
  17   3   3        1.43       -8.30     16.11 o 
  18   3   3        1.70       -6.59     19.88 o 
  19   3   3      182.36      193.74     24.55 o 
  20   3   3        2.02       -5.48     22.97 o 
  21   3   3        6.31       -2.23     25.02 o 
  22   3   3       27.03        2.25     28.13 o 
  23   3   3      278.95      297.71     35.51 o 
 -23   4   3      165.32      202.83     32.17 o 
 -22   4   3       25.34       15.63     25.29 o 
 -21   4   3      236.87      341.48     45.43 o 
 -20   4   3        8.28       25.94     24.24 o 
 -19   4   3        0.30      -14.37     44.34 o 
 -18   4   3      104.72       91.59     22.36 o 
 -17   4   3      130.18      116.49     20.91 o 
 -16   4   3     1868.52     1727.34     41.70 o 
 -15   4   3        4.82       -0.49     13.90 o 
 -14   4   3      199.93      195.93     15.10 o 
 -13   4   3     2291.20     2232.59     41.64 o 
 -12   4   3      188.01      180.30     13.01 o 
 -11   4   3     1221.46     1141.38     26.29 o 
 -10   4   3      417.89      410.94     14.52 o 
  -9   4   3      383.44      469.81     14.61 o 
  -8   4   3      612.97      673.44     16.71 o 
  -7   4   3       70.67       31.04      7.48 o 
  -6   4   3     2386.82     2830.01     39.21 o 
  -5   4   3      116.70      170.59      9.87 o 
  -4   4   3    10094.09    10091.30    121.60 o 
  -3   4   3        2.44       -6.12      6.12 o 
  -2   4   3     1047.15     1095.49     17.84 o 
  -1   4   3       38.28       24.35      5.94 o 
   0   4   3     1234.91     1315.78     20.34 o 
   1   4   3      122.39       86.67      9.94 o 
   2   4   3      605.82      735.90     30.14 o 
   3   4   3       11.22        2.52     14.51 o 
   4   4   3     2787.90     3284.63     41.78 o 
   5   4   3     3037.77     2589.24     67.36 o 
   6   4   3     2179.62     2325.68     31.90 o 
   7   4   3     1469.48     1626.31     23.96 o 
   8   4   3      678.67      571.97     13.48 o 
   9   4   3     1303.31     1127.70     23.09 o 
  10   4   3      114.58       90.25      9.62 o 
  11   4   3      144.09      138.61     15.23 o 
  12   4   3        8.07       -0.78     11.53 o 
  13   4   3     1613.26     1431.81     32.81 o 
  14   4   3     2672.12     2463.97     43.16 o 
  15   4   3     1149.82     1115.87     34.50 o 
  16   4   3        3.12       -3.96     16.01 o 
  17   4   3        0.05      -17.09     17.09 o 
  18   4   3       93.36       79.50     25.83 o 
  19   4   3       82.18       91.57     27.74 o 
  20   4   3       15.46        8.64     28.39 o 
  21   4   3        9.13      -14.87     24.79 o 
  22   4   3        0.64      -25.80     25.80 o 
  23   4   3      200.97      250.74     35.54 o 
 -23   5   3        0.14       10.29     44.85 o 
 -22   5   3       36.87       71.54     44.98 o 
 -21   5   3       32.32       30.30     26.51 o 
 -20   5   3       30.64       59.26     24.81 o 
 -19   5   3      271.08      286.87     27.28 o 
 -18   5   3      585.20      555.10     33.48 o 
 -17   5   3       51.46       72.12     17.18 o 
 -16   5   3      882.82      835.36     29.93 o 
 -15   5   3      197.45      185.77     18.46 o 
 -14   5   3        0.52      -12.01     12.01 o 
 -13   5   3      258.61      272.39     16.35 o 
 -12   5   3      454.68      440.84     29.71 o 
 -11   5   3     1022.07      971.01     25.97 o 
 -10   5   3      179.10      154.06     12.07 o 
  -9   5   3        0.69       -9.48      9.48 o 
  -8   5   3      187.43      196.12     11.14 o 
  -7   5   3      671.07      721.95     18.44 o 
  -6   5   3      940.85      987.47     19.43 o 
  -5   5   3     1243.34     1103.55     25.92 o 
  -4   5   3     2120.12     2241.30     42.96 o 
  -3   5   3        0.96       -6.00      6.00 o 
  -2   5   3       52.76       36.19      8.95 o 
  -1   5   3      642.00      637.09     30.13 o 
   0   5   3      606.52      645.18     37.12 o 
   1   5   3       67.77       84.34     15.56 o 
   2   5   3        1.54       -3.94      6.55 o 
   3   5   3       55.96       67.11      8.50 o 
   4   5   3     4503.67     4976.34     61.40 o 
   5   5   3      727.30      805.04     35.02 o 
   6   5   3      508.11      638.06     40.66 o 
   7   5   3      169.61      161.41     10.87 o 
   8   5   3        0.00       -8.26      8.26 o 
   9   5   3      645.52      641.27     19.22 o 
  10   5   3      397.09      388.17     15.51 o 
  11   5   3      349.16      322.96     17.04 o 
  12   5   3       71.73       43.03     13.51 o 
  13   5   3      655.17      698.36     26.99 o 
  14   5   3       39.06       28.33     15.83 o 
  15   5   3        1.04       -5.57     14.64 o 
  16   5   3        5.37       -0.92     17.66 o 
  17   5   3       28.28       10.36     19.26 o 
  18   5   3       32.72       38.46     21.11 o 
  19   5   3        0.65        6.59     20.06 o 
  20   5   3        2.16      -24.44     24.44 o 
  21   5   3      107.71      106.83     38.50 o 
  22   5   3       17.56        0.00     26.33 o 
 -22   6   3        0.18       17.77     27.69 o 
 -21   6   3        0.60      -29.55     32.15 o 
 -20   6   3        0.09       26.86     22.73 o 
 -19   6   3       91.56      112.50     19.72 o 
 -18   6   3      336.12      375.60     24.29 o 
 -17   6   3      310.35      355.67     25.51 o 
 -16   6   3        1.94      -15.41     15.41 o 
 -15   6   3      634.96      621.01     32.26 o 
 -14   6   3        7.56       -8.56     14.61 o 
 -13   6   3        0.12       -1.43     12.05 o 
 -12   6   3      321.17      333.15     18.21 o 
 -11   6   3       27.53       24.75     12.83 o 
 -10   6   3     1542.94     1418.03     33.21 o 
  -9   6   3      348.49      307.41     16.71 o 
  -8   6   3        6.07       32.75     11.40 o 
  -7   6   3     1353.49     1442.83     33.26 o 
  -6   6   3      289.26      246.01     13.44 o 
  -5   6   3        1.44       -8.56      8.56 o 
  -4   6   3       46.72       52.79      8.66 o 
  -3   6   3      370.30      478.59     13.49 o 
  -2   6   3     2104.59     1931.14     29.46 o 
  -1   6   3      722.73      867.39     40.78 o 
   0   6   3      402.94      400.39     13.79 o 
   1   6   3     4031.86     3768.28     72.31 o 
   2   6   3      167.40      126.13      9.60 o 
   3   6   3       82.32      140.10     18.41 o 
   4   6   3      273.09      235.12     10.68 o 
   5   6   3       74.27       87.93      9.31 o 
   6   6   3      378.75      385.88     18.66 o 
   7   6   3     2082.31     2038.11     33.09 o 
   8   6   3      817.06      931.94     23.21 o 
   9   6   3      340.05      315.05     16.53 o 
  10   6   3      766.74      752.16     27.20 o 
  11   6   3      296.56      318.73     22.76 o 
  12   6   3     3520.43     3497.17     66.99 o 
  13   6   3       75.05       74.33     17.05 o 
  14   6   3       24.91       16.28     15.46 o 
  15   6   3      145.64      140.25     19.09 o 
  16   6   3       97.86      108.77     21.88 o 
  17   6   3      368.77      310.68     27.00 o 
  18   6   3      100.38       60.01     25.49 o 
  19   6   3      277.77      299.87     28.77 o 
  20   6   3        2.50      -13.86     22.27 o 
  21   6   3        3.76       21.19     26.48 o 
 -21   7   3       13.82        2.25     24.18 o 
 -20   7   3       19.51       55.85     27.59 o 
 -19   7   3       12.79        0.08     18.47 o 
 -18   7   3       49.54       57.80     19.18 o 
 -17   7   3       20.79       -3.38     21.09 o 
 -16   7   3      131.34      132.60     25.44 o 
 -15   7   3      581.35      553.16     26.34 o 
 -14   7   3      229.28      197.57     20.04 o 
 -13   7   3      300.88      314.62     18.88 o 
 -12   7   3      132.07      131.19     15.92 o 
 -11   7   3      272.76      247.79     18.48 o 
 -10   7   3      220.40      166.80     16.43 o 
  -9   7   3      928.21      850.52     26.48 o 
  -8   7   3      137.25      119.43     14.79 o 
  -7   7   3      458.96      435.85     19.14 o 
  -6   7   3       83.50       92.32     12.09 o 
  -5   7   3      506.49      389.74     22.78 o 
  -4   7   3      389.74      477.63     17.54 o 
  -3   7   3     1664.30     1614.79     31.54 o 
  -2   7   3     1240.56     1174.95     24.67 o 
  -1   7   3      246.70      271.20     13.36 o 
   0   7   3      372.98      329.81     13.83 o 
   1   7   3     1211.42     1285.08     31.00 o 
   2   7   3      182.55      189.94     11.56 o 
   3   7   3      129.08      242.75     12.90 o 
   4   7   3        7.35       12.91      9.68 o 
   5   7   3      458.97      683.04     46.38 o 
   6   7   3      399.18      380.10     16.70 o 
   7   7   3      900.30      941.04     26.22 o 
   8   7   3      181.07      163.62     17.73 o 
   9   7   3       14.26      -12.80     12.80 o 
  10   7   3      730.94      723.42     28.29 o 
  11   7   3     1529.65     1419.45     38.64 o 
  12   7   3       43.78       39.79     16.86 o 
  13   7   3       10.00       -8.98     15.26 o 
  14   7   3      287.63      282.09     22.50 o 
  15   7   3        7.53       14.81     17.60 o 
  16   7   3       48.89       24.10     20.66 o 
  17   7   3       31.30       41.45     22.00 o 
  18   7   3       38.26       43.69     22.85 o 
  19   7   3      130.24      162.39     26.24 o 
  20   7   3        5.00       26.33     24.22 o 
 -20   8   3       31.40      -23.49     23.49 o 
 -19   8   3       75.75       89.46     23.62 o 
 -18   8   3       48.18       48.01     19.17 o 
 -17   8   3       97.06       75.76     20.61 o 
 -16   8   3       74.83       53.68     27.38 o 
 -15   8   3        6.09      -11.49     17.12 o 
 -14   8   3      230.09      214.21     21.55 o 
 -13   8   3       44.69       29.87     15.64 o 
 -12   8   3      375.79      456.32     22.65 o 
 -11   8   3        3.62       48.76     15.11 o 
 -10   8   3       73.43       73.37     15.33 o 
  -9   8   3      422.59      450.06     21.58 o 
  -8   8   3      248.17      256.57     18.63 o 
  -7   8   3      230.83      258.04     17.91 o 
  -6   8   3     1061.85     1086.69     30.15 o 
  -5   8   3       20.41       19.63     12.18 o 
  -4   8   3      332.60      305.44     16.36 o 
  -3   8   3      268.94      340.97     16.04 o 
  -2   8   3      256.55      283.61     16.16 o 
  -1   8   3      192.55      235.96     15.94 o 
   0   8   3       80.86       91.59     11.86 o 
   1   8   3      215.85      218.48     13.89 o 
   2   8   3       73.82       70.76     11.60 o 
   3   8   3        3.32       39.13     13.49 o 
   4   8   3      697.89      718.73     22.38 o 
   5   8   3      143.50      115.87     13.83 o 
   6   8   3      296.44      323.60     24.90 o 
   7   8   3       19.93       14.33     13.39 o 
   8   8   3      338.49      336.07     19.20 o 
   9   8   3       13.36      -16.07     16.07 o 
  10   8   3       28.83       -3.84     15.95 o 
  11   8   3       93.14       68.11     21.44 o 
  12   8   3        5.14       -0.63     16.71 o 
  13   8   3       94.28       73.66     19.28 o 
  14   8   3        1.35      -18.57     19.48 o 
  15   8   3      221.30      200.61     27.18 o 
  16   8   3       29.56       12.66     19.10 o 
  17   8   3       54.57       26.61     22.99 o 
  18   8   3       17.22      -17.08     22.73 o 
  19   8   3       90.84       83.56     29.46 o 
 -18   9   3        2.49      -18.54     20.31 o 
 -17   9   3       62.66       92.14     21.91 o 
 -16   9   3      120.64      141.56     22.23 o 
 -15   9   3       44.49       55.40     19.43 o 
 -14   9   3        0.00       -1.25     16.40 o 
 -13   9   3      286.13      313.38     31.73 o 
 -12   9   3        7.57       -5.83     15.84 o 
 -11   9   3      226.62      163.24     18.71 o 
 -10   9   3       48.92       43.61     15.92 o 
  -9   9   3       59.25       66.65     17.03 o 
  -8   9   3      544.93      503.43     23.53 o 
  -7   9   3       89.76       84.09     16.21 o 
  -6   9   3      291.56      349.34     20.50 o 
  -5   9   3        4.16      -13.56     13.56 o 
  -4   9   3      216.69      237.38     16.10 o 
  -3   9   3        0.65      -12.02     12.02 o 
  -2   9   3      104.94       94.14     14.65 o 
  -1   9   3      178.93      210.51     17.41 o 
   0   9   3      790.68      801.13     29.19 o 
   1   9   3     1079.92     1087.47     32.67 o 
   2   9   3      438.40      414.32     19.03 o 
   3   9   3        6.16       17.48     14.11 o 
   4   9   3        0.00       19.13     14.49 o 
   5   9   3       20.53       33.53     14.83 o 
   6   9   3        3.67        4.28     14.18 o 
   7   9   3      105.28      110.01     21.03 o 
   8   9   3       10.51        8.16     14.72 o 
   9   9   3        1.06      -16.13     16.13 o 
  10   9   3      555.95      555.54     27.97 o 
  11   9   3       33.39       14.92     17.30 o 
  12   9   3       98.88      118.93     20.83 o 
  13   9   3       65.60        5.91     21.77 o 
  14   9   3       46.56       43.00     28.79 o 
  15   9   3      122.98      109.03     21.59 o 
  16   9   3       50.00       29.50     20.59 o 
  17   9   3       40.70        9.33     24.23 o 
  18   9   3       44.68       40.46     40.96 o 
 -16  10   3        0.18       -1.72     20.48 o 
 -15  10   3       20.33       -7.59     20.00 o 
 -14  10   3      151.29      166.23     21.17 o 
 -13  10   3       11.95       -7.11     19.88 o 
 -12  10   3       70.40       58.06     21.15 o 
 -11  10   3       21.14        9.74     18.12 o 
 -10  10   3        2.11       -8.07     16.84 o 
  -9  10   3      390.98      352.89     22.42 o 
  -8  10   3       85.00       56.54     16.83 o 
  -7  10   3      309.33      295.09     21.13 o 
  -6  10   3       62.92       79.87     17.32 o 
  -5  10   3        9.14      -14.03     14.03 o 
  -4  10   3       20.93       -5.05     16.36 o 
  -3  10   3       50.38       76.34     19.61 o 
  -2  10   3       55.27       33.45     16.06 o 
  -1  10   3       26.42        8.70     15.56 o 
   0  10   3      188.06      195.25     19.13 o 
   1  10   3       36.81       44.03     16.66 o 
   2  10   3        6.68       12.98     18.67 o 
   3  10   3        6.07       17.24     14.35 o 
   4  10   3       28.55       15.15     17.86 o 
   5  10   3       35.37       36.80     17.52 o 
   6  10   3        7.30      -10.34     16.46 o 
   7  10   3       38.98       60.60     18.64 o 
   8  10   3       18.22       11.20     18.54 o 
   9  10   3      134.34       81.74     20.12 o 
  10  10   3        0.10      -20.26     28.12 o 
  11  10   3      150.65      118.99     21.33 o 
  12  10   3      211.58      213.09     23.75 o 
  13  10   3        4.04      -20.08     20.08 o 
  14  10   3      104.27      101.71     22.02 o 
  15  10   3        0.00      -11.94     20.20 o 
  16  10   3       79.16       16.32     24.21 o 
 -14  11   3        0.02      -19.41     21.07 o 
 -13  11   3      141.40      158.96     24.62 o 
 -12  11   3       70.34       92.71     22.77 o 
 -11  11   3       44.91       42.92     21.20 o 
 -10  11   3        2.40      -16.97     16.97 o 
  -9  11   3        0.95       14.68     17.52 o 
  -8  11   3      275.17      255.61     23.59 o 
  -7  11   3      406.48      420.86     31.81 o 
  -6  11   3       66.89       46.72     20.48 o 
  -5  11   3      216.86      231.16     24.03 o 
  -4  11   3       11.79        8.46     20.60 o 
  -3  11   3       29.80       54.64     20.65 o 
  -2  11   3       29.33      -15.61     16.20 o 
  -1  11   3      143.40      122.52     19.87 o 
   0  11   3        3.08        3.20     17.24 o 
   1  11   3      138.79      127.49     20.24 o 
   2  11   3       57.20       59.27     20.68 o 
   3  11   3      150.55      206.44     25.22 o 
   4  11   3       16.09        6.87     19.24 o 
   5  11   3        6.41      -21.93     26.08 o 
   6  11   3      101.47      123.28     21.78 o 
   7  11   3      166.77      212.54     22.19 o 
   8  11   3       22.21      -20.77     20.77 o 
   9  11   3      131.36      101.20     23.76 o 
  10  11   3      307.50      345.57     29.50 o 
  11  11   3        0.47      -20.87     20.87 o 
  12  11   3       56.76       44.07     23.64 o 
  13  11   3        5.51      -11.37     19.94 o 
 -11  12   3       55.91       49.29     25.22 o 
 -10  12   3        4.52      -19.83     19.83 o 
  -9  12   3       12.34      -19.93     19.93 o 
  -8  12   3        5.26        6.42     19.60 o 
  -7  12   3       37.08       17.55     21.87 o 
  -6  12   3       61.88       39.58     21.49 o 
  -5  12   3       86.00       30.23     21.88 o 
  -4  12   3      284.80      235.61     26.47 o 
  -3  12   3      138.08      124.37     29.33 o 
  -2  12   3      106.67      110.55     23.61 o 
  -1  12   3       28.88       13.75     19.96 o 
   0  12   3      153.17      172.83     22.77 o 
   1  12   3      219.83      165.91     24.67 o 
   2  12   3        9.91       20.45     20.93 o 
   3  12   3      314.28      302.39     29.97 o 
   4  12   3       27.84       36.32     21.00 o 
   5  12   3        2.56      -11.23     20.00 o 
   6  12   3       50.88       40.21     29.30 o 
   7  12   3       14.09       -1.07     23.06 o 
   8  12   3        2.65       18.14     23.60 o 
   9  12   3        0.06      -13.75     22.71 o 
  10  12   3       25.58       -3.83     23.62 o 
  -5  13   3        8.61       19.04     23.37 o 
  -4  13   3      120.10      119.06     25.73 o 
  -3  13   3        5.24       -5.95     22.55 o 
  -2  13   3        1.23       14.23     23.34 o 
  -1  13   3       60.85       44.57     23.11 o 
   0  13   3       65.30       92.70     27.22 o 
   1  13   3       87.23      108.65     25.31 o 
   2  13   3        0.67      -16.61     21.26 o 
   3  13   3      197.88      209.79     26.83 o 
   4  13   3        8.89      -14.82     25.10 o 
   5  13   3       25.28      -12.68     21.13 o 
 -24   0   4      428.70      417.64     70.06 o 
 -22   0   4       13.94       21.99     36.45 o 
 -20   0   4     1085.87     1096.00     67.13 o 
 -18   0   4     4738.10     4724.73    123.12 o 
 -16   0   4      189.12      153.28     19.34 o 
 -14   0   4     1146.45     1167.88     36.97 o 
 -12   0   4      489.00      526.86     20.87 o 
 -10   0   4       26.59       32.77      9.58 o 
  -8   0   4     6933.29     6633.92    109.38 o 
  -6   0   4      235.14      313.76     11.98 o 
  -4   0   4      981.01     1201.73     24.43 o 
  -2   0   4    12539.56    13073.68    228.81 o 
   0   0   4     1017.14     1226.01     26.56 o 
   2   0   4      673.63      765.10     17.11 o 
   4   0   4     3577.20     4298.78     83.87 o 
   6   0   4     9207.60    10459.41    190.44 o 
   8   0   4     1683.85     1277.45     26.96 o 
  10   0   4      335.65      479.60     15.31 o 
  12   0   4      373.88      363.36     20.54 o 
  14   0   4       29.66       36.42     19.87 o 
  16   0   4      258.89      246.97     51.23 o 
  18   0   4       18.13       -0.06     25.10 o 
  20   0   4      225.94      191.43     39.87 o 
  22   0   4      104.76       87.52     40.78 o 
  24   0   4       43.65       44.25     41.56 o 
 -24   1   4        7.88       -6.13     34.75 o 
 -23   1   4        7.99        4.44     28.45 o 
 -22   1   4       29.39       38.13     28.60 o 
 -21   1   4      290.65      303.39     31.65 o 
 -20   1   4     1556.75     1584.16     49.44 o 
 -19   1   4        0.01      -18.38     18.38 o 
 -18   1   4        4.96       -9.44     19.14 o 
 -17   1   4      209.05      311.19     18.69 o 
 -16   1   4     1777.72     1777.39     34.46 o 
 -15   1   4       86.95       91.05     11.03 o 
 -14   1   4     1259.08     1286.41     25.31 o 
 -13   1   4       38.86       53.34      9.10 o 
 -12   1   4     3357.40     3369.13     44.45 o 
 -11   1   4      416.41      351.38     13.29 o 
 -10   1   4     3117.48     2863.62     37.81 o 
  -9   1   4       16.75       14.62      5.71 o 
  -8   1   4      234.42      302.13      9.03 o 
  -7   1   4      314.65      254.70      8.03 o 
  -6   1   4     1479.66     1368.76     19.64 o 
  -5   1   4     1844.58     1577.84     21.45 o 
  -4   1   4      746.62      728.35     22.69 o 
  -3   1   4     6834.30     7151.05     80.88 o 
  -2   1   4     4606.66     3889.65     47.93 o 
  -1   1   4      328.06      204.33      8.27 o 
   0   1   4      400.77      239.64      6.56 o 
   1   1   4     1674.73     1613.04     21.08 o 
   2   1   4       14.27       25.52      4.13 o 
   3   1   4      300.57      439.37     20.03 o 
   4   1   4     9925.38    11647.49    160.51 o 
   5   1   4     3111.37     3403.39     48.45 o 
   6   1   4       24.62       10.18      4.99 o 
   7   1   4     1765.80     1868.59     27.59 o 
   8   1   4     2448.37     2526.75     35.57 o 
   9   1   4     5066.93     5594.29     71.52 o 
  10   1   4       87.51      128.50      8.18 o 
  11   1   4        1.35       -6.33      6.81 o 
  12   1   4      457.09      384.40     14.81 o 
  13   1   4       72.39       36.89     11.66 o 
  14   1   4       98.94      102.62     14.22 o 
  15   1   4       18.16       22.78     15.21 o 
  16   1   4       51.50       41.16     16.36 o 
  17   1   4       67.54       49.27     17.23 o 
  18   1   4       60.74       58.63     19.39 o 
  19   1   4       32.83       33.01     20.10 o 
  20   1   4       88.12       71.77     23.03 o 
  21   1   4       91.84       82.64     24.76 o 
  22   1   4       31.12       28.71     26.70 o 
  23   1   4        8.68       49.20     27.97 o 
  24   1   4        0.26       -7.50     27.23 o 
 -24   2   4       76.63       65.66     32.21 o 
 -23   2   4      357.21      365.37     35.08 o 
 -22   2   4       25.50       25.80     25.47 o 
 -21   2   4      222.30      250.73     29.98 o 
 -20   2   4      108.40       75.40     26.07 o 
 -19   2   4       93.42       75.08     23.56 o 
 -18   2   4      447.42      460.25     25.23 o 
 -17   2   4       29.67       30.90     15.20 o 
 -16   2   4     1128.27     1079.71     28.97 o 
 -15   2   4     1283.28     1276.60     27.77 o 
 -14   2   4      146.31      131.10     12.14 o 
 -13   2   4     3353.13     3099.09     45.12 o 
 -12   2   4       97.30       75.20      9.07 o 
 -11   2   4     1381.14     1358.19     21.95 o 
 -10   2   4      923.65      747.65     15.31 o 
  -9   2   4      566.02      666.26     14.81 o 
  -8   2   4      872.15      970.40     16.82 o 
  -7   2   4     1570.78     1773.72     24.89 o 
  -6   2   4     1117.72     1347.02     19.54 o 
  -5   2   4     1365.90     1202.43     17.78 o 
  -4   2   4      591.67      541.72     10.90 o 
  -3   2   4      560.91      517.42     12.76 o 
  -2   2   4    21302.86    21479.77    236.75 o 
  -1   2   4    13145.71    13246.11    147.36 o 
   0   2   4     1266.96     1102.04     15.78 o 
   1   2   4     9968.21     9503.58    107.02 o 
   2   2   4      300.32      270.73     14.86 o 
   3   2   4     2265.60     2482.24    108.48 o 
   4   2   4     1363.95     1171.85     27.73 o 
   5   2   4      182.48      278.86     16.20 o 
   6   2   4      193.93      275.21     16.32 o 
   7   2   4       16.77       29.59      6.42 o 
   8   2   4     2135.61     2240.12     32.93 o 
   9   2   4     1684.89     1640.21     26.55 o 
  10   2   4        0.09       -6.94      6.94 o 
  11   2   4      618.16      560.80     15.69 o 
  12   2   4       58.88       58.83      9.52 o 
  13   2   4       86.90       91.39     13.18 o 
  14   2   4       59.46       59.61     13.38 o 
  15   2   4       84.86       75.60     16.01 o 
  16   2   4       82.44       33.58     15.85 o 
  17   2   4       37.35       35.34     18.12 o 
  18   2   4        5.11      -15.65     18.32 o 
  19   2   4      122.75      111.78     22.54 o 
  20   2   4      130.70      143.14     24.78 o 
  21   2   4       45.90       18.12     23.27 o 
  22   2   4      317.17      332.85     30.47 o 
  23   2   4       15.29       -2.30     27.31 o 
  24   2   4        9.81      -15.34     31.22 o 
 -24   3   4        7.29       -3.19     29.69 o 
 -23   3   4        0.50       -0.86     25.84 o 
 -22   3   4       15.34       26.82     34.74 o 
 -21   3   4      262.22      296.40     31.56 o 
 -20   3   4        0.64        6.47     22.43 o 
 -19   3   4      204.02      239.51     27.76 o 
 -18   3   4       75.39       45.72     17.48 o 
 -17   3   4      630.40      682.19     31.26 o 
 -16   3   4      302.13      292.38     19.64 o 
 -15   3   4      277.67      316.10     16.62 o 
 -14   3   4        3.93       -4.35     12.68 o 
 -13   3   4     1201.87     1159.90     25.38 o 
 -12   3   4        1.12       -2.02     10.22 o 
 -11   3   4      500.39      453.59     14.06 o 
 -10   3   4      236.21      164.59      7.73 o 
  -9   3   4       16.77       28.78      7.72 o 
  -8   3   4      885.99      983.69     28.86 o 
  -7   3   4     5853.91     6189.58     72.75 o 
  -6   3   4      157.06      131.85      8.20 o 
  -5   3   4      114.82      108.36      7.15 o 
  -4   3   4     3048.41     2813.65     37.75 o 
  -3   3   4    14522.53    14523.57    171.22 o 
  -2   3   4     3356.64     3504.81     45.50 o 
  -1   3   4      120.81      171.35      6.79 o 
   0   3   4      183.03      167.28      6.90 o 
   1   3   4      145.48      219.08     11.06 o 
   2   3   4      727.60      807.11     42.37 o 
   3   3   4     1161.27     1253.95     21.26 o 
   4   3   4     2563.36     2943.41     37.28 o 
   5   3   4     1427.66     1197.45     23.07 o 
   6   3   4      252.22      306.83     15.13 o 
   7   3   4     1863.53     1782.73     28.14 o 
   8   3   4       37.11       14.78      5.75 o 
   9   3   4      175.35      240.74      8.92 o 
  10   3   4      212.24      258.59     12.30 o 
  11   3   4       63.13       29.84      9.06 o 
  12   3   4      661.73      642.85     20.69 o 
  13   3   4     1094.89     1068.57     27.24 o 
  14   3   4      219.63      257.39     19.15 o 
  15   3   4      180.66      195.05     18.86 o 
  16   3   4       10.09       -0.76     14.55 o 
  17   3   4      248.96      237.38     20.88 o 
  18   3   4       76.48       69.73     20.40 o 
  19   3   4      103.60       78.20     22.38 o 
  20   3   4      518.21      491.34     36.86 o 
  21   3   4      382.94      334.99     33.93 o 
  22   3   4        7.30      -23.20     26.28 o 
  23   3   4       57.47       81.19     29.57 o 
 -23   4   4       29.81       30.83     27.16 o 
 -22   4   4       19.80       -2.65     25.51 o 
 -21   4   4       42.07       51.23     44.08 o 
 -20   4   4      201.96      243.98     29.60 o 
 -19   4   4      426.90      460.88     36.03 o 
 -18   4   4       39.59       10.61     15.90 o 
 -17   4   4      120.90      148.52     18.44 o 
 -16   4   4       21.02        7.53     15.38 o 
 -15   4   4      492.44      442.87     19.37 o 
 -14   4   4       25.26        9.90     11.78 o 
 -13   4   4     3040.92     2896.93     50.56 o 
 -12   4   4     2564.20     2472.40     44.17 o 
 -11   4   4      527.51      583.86     19.32 o 
 -10   4   4     1648.85     1728.07     33.25 o 
  -9   4   4        0.02       -6.15      6.15 o 
  -8   4   4      125.44       79.87     11.88 o 
  -7   4   4        0.10       -5.80      5.80 o 
  -6   4   4     2341.37     2577.73     36.87 o 
  -5   4   4      179.78      207.24      9.21 o 
  -4   4   4     3614.22     3824.56     50.57 o 
  -3   4   4      244.68      289.88     16.43 o 
  -2   4   4     8076.11     7376.23     85.75 o 
  -1   4   4      200.37      231.01     12.12 o 
   0   4   4     1922.62     1902.11     26.99 o 
   1   4   4     6608.35     6266.49     74.00 o 
   2   4   4        0.35       27.08     11.31 o 
   3   4   4     1077.77     1178.46     47.26 o 
   4   4   4     2716.89     2703.45     35.93 o 
   5   4   4      555.79      526.29     19.73 o 
   6   4   4     1401.60     1535.26     34.36 o 
   7   4   4       15.19        8.90      8.39 o 
   8   4   4      380.14      408.68     11.97 o 
   9   4   4      353.90      368.96     12.74 o 
  10   4   4      230.48      257.21     14.22 o 
  11   4   4      222.28      219.21     14.57 o 
  12   4   4      129.90       92.76     15.97 o 
  13   4   4      349.81      391.73     19.19 o 
  14   4   4      265.30      293.69     20.74 o 
  15   4   4      184.75      168.69     18.74 o 
  16   4   4       73.52       56.82     17.15 o 
  17   4   4       22.78       24.74     19.72 o 
  18   4   4       91.26       63.69     21.05 o 
  19   4   4       19.20      -19.25     41.60 o 
  20   4   4       10.50      -23.27     23.27 o 
  21   4   4       18.37       10.57     27.41 o 
  22   4   4       15.50        1.91     28.02 o 
  23   4   4        5.23       -5.17     28.76 o 
 -23   5   4        8.03      -24.40     27.51 o 
 -22   5   4      107.02       86.15     34.24 o 
 -21   5   4       28.64       27.17     24.61 o 
 -20   5   4       63.37       49.60     25.45 o 
 -19   5   4       18.00       26.76     17.41 o 
 -18   5   4       29.07       47.37     18.00 o 
 -17   5   4       20.80        5.93     15.84 o 
 -16   5   4      243.19      236.00     19.52 o 
 -15   5   4      450.50      435.23     20.26 o 
 -14   5   4     1891.34     1811.86     38.22 o 
 -13   5   4      543.35      455.60     19.44 o 
 -12   5   4     2008.26     1938.60     39.09 o 
 -11   5   4      410.66      374.46     17.07 o 
 -10   5   4       30.36       30.24     10.63 o 
  -9   5   4        0.08       -2.65      8.90 o 
  -8   5   4       37.15       43.97      9.12 o 
  -7   5   4      663.79      678.46     17.85 o 
  -6   5   4        0.05       -6.95      6.96 o 
  -5   5   4     5966.89     6094.51     77.95 o 
  -4   5   4      235.41      157.83      9.49 o 
  -3   5   4        2.36       -7.00      7.00 o 
  -2   5   4     1444.01     1441.97     22.96 o 
  -1   5   4     1505.16     1303.42     21.72 o 
   0   5   4     1118.39      954.48     18.14 o 
   1   5   4      137.86       80.65      7.84 o 
   2   5   4      216.27      210.60      9.65 o 
   3   5   4      168.44      314.86     50.71 o 
   4   5   4      813.63      876.68     17.84 o 
   5   5   4       44.43       56.76     11.31 o 
   6   5   4      643.98      599.99     34.49 o 
   7   5   4        3.55       30.36      7.93 o 
   8   5   4      113.44       96.76     10.23 o 
   9   5   4      160.24      206.68     12.59 o 
  10   5   4       15.68      -10.86     10.86 o 
  11   5   4      781.30      721.56     23.46 o 
  12   5   4      399.85      400.62     19.76 o 
  13   5   4       15.14       17.88     14.17 o 
  14   5   4       26.54       37.95     15.11 o 
  15   5   4        1.38        7.09     16.72 o 
  16   5   4        1.51      -17.43     17.43 o 
  17   5   4       28.60       32.03     19.69 o 
  18   5   4       79.86       90.06     25.39 o 
  19   5   4        1.91       -2.64     19.56 o 
  20   5   4       11.99      -23.67     23.67 o 
  21   5   4       23.89      -16.73     26.89 o 
  22   5   4       60.17       42.19     32.93 o 
 -22   6   4      310.77      383.52     44.86 o 
 -21   6   4      133.67      133.59     32.67 o 
 -20   6   4      182.80      179.88     26.61 o 
 -19   6   4        0.51       -3.21     17.35 o 
 -18   6   4      158.81      179.01     21.51 o 
 -17   6   4      338.42      311.02     22.60 o 
 -16   6   4      262.78      286.85     21.67 o 
 -15   6   4        1.38        4.36     15.34 o 
 -14   6   4        0.07       10.70     12.81 o 
 -13   6   4      292.07      293.29     18.67 o 
 -12   6   4       21.84       20.80     12.67 o 
 -11   6   4      292.16      284.40     20.11 o 
 -10   6   4       53.92      106.81     15.02 o 
  -9   6   4     1224.50     1306.52     30.99 o 
  -8   6   4        9.80       23.26     11.27 o 
  -7   6   4      425.08      484.42     16.82 o 
  -6   6   4     2184.45     2131.03     36.84 o 
  -5   6   4     1705.18     1759.24     41.80 o 
  -4   6   4        0.02       -7.88      7.88 o 
  -3   6   4      219.74      233.99     11.42 o 
  -2   6   4       45.84       11.79      7.56 o 
  -1   6   4      205.86      220.96     10.77 o 
   0   6   4      228.28      177.26     14.61 o 
   1   6   4      144.37      157.99      9.74 o 
   2   6   4     1400.62     1335.99     23.36 o 
   3   6   4      316.68      333.65     12.22 o 
   4   6   4        1.94       11.71      7.84 o 
   5   6   4        0.09       36.27      9.73 o 
   6   6   4      717.78      850.61     20.01 o 
   7   6   4       68.33      103.94     15.94 o 
   8   6   4       90.51       65.57     11.05 o 
   9   6   4     1088.60     1072.05     25.78 o 
  10   6   4     1018.64     1034.57     28.33 o 
  11   6   4        7.86      -13.11     15.86 o 
  12   6   4      245.36      219.77     19.43 o 
  13   6   4        2.32        5.53     15.38 o 
  14   6   4      148.52      115.47     20.75 o 
  15   6   4      238.77      201.19     23.04 o 
  16   6   4      188.93      179.27     23.98 o 
  17   6   4        0.05      -19.56     19.56 o 
  18   6   4       35.60       30.19     21.80 o 
  19   6   4        1.21      -14.75     21.25 o 
  20   6   4        1.02      -21.85     21.85 o 
  21   6   4       52.64       69.86     29.57 o 
 -21   7   4       71.21      109.09     33.37 o 
 -20   7   4      286.34      347.24     31.30 o 
 -19   7   4      290.95      318.45     25.30 o 
 -18   7   4      271.74      279.81     36.83 o 
 -17   7   4       48.51       39.35     18.33 o 
 -16   7   4      533.05      575.21     37.49 o 
 -15   7   4      105.42       94.06     18.59 o 
 -14   7   4        0.79       -8.22     13.49 o 
 -13   7   4       36.25       32.89     13.89 o 
 -12   7   4       34.02       34.48     13.76 o 
 -11   7   4      450.07      549.69     26.08 o 
 -10   7   4      136.23      124.62     15.55 o 
  -9   7   4       59.88       71.30     14.27 o 
  -8   7   4      876.39      774.33     25.61 o 
  -7   7   4      821.31      750.27     31.10 o 
  -6   7   4        7.54       17.67     10.44 o 
  -5   7   4     2072.53     2043.95     37.03 o 
  -4   7   4      828.97      824.66     26.92 o 
  -3   7   4      469.58      493.72     17.49 o 
  -2   7   4      226.22      287.73     13.52 o 
  -1   7   4      112.22      120.68     11.29 o 
   0   7   4      250.27      246.52     17.82 o 
   1   7   4       17.79        5.61      9.22 o 
   2   7   4     1076.07     1009.68     21.53 o 
   3   7   4       26.62       19.05      9.82 o 
   4   7   4      195.08      299.54     15.74 o 
   5   7   4       81.10       56.30     10.50 o 
   6   7   4       11.94       78.87     16.40 o 
   7   7   4      416.00      429.22     17.86 o 
   8   7   4        8.23        3.89     12.58 o 
   9   7   4        2.99        6.64     15.13 o 
  10   7   4      380.21      374.42     22.87 o 
  11   7   4      231.89      215.33     19.42 o 
  12   7   4      160.57      175.73     19.02 o 
  13   7   4        9.23        4.29     16.19 o 
  14   7   4     1343.44     1293.84     43.92 o 
  15   7   4       18.33       16.27     17.62 o 
  16   7   4      257.10      232.76     25.74 o 
  17   7   4      138.37      144.43     24.94 o 
  18   7   4      359.27      310.70     29.68 o 
  19   7   4      101.82       93.60     25.42 o 
  20   7   4        8.01       -8.97     29.73 o 
 -19   8   4       27.82       50.22     20.44 o 
 -18   8   4        1.38      -12.30     18.42 o 
 -17   8   4      240.67      232.88     22.98 o 
 -16   8   4       36.89        5.75     17.64 o 
 -15   8   4      300.85      317.67     24.19 o 
 -14   8   4        1.02       -7.91     17.13 o 
 -13   8   4        0.07      -13.97     13.97 o 
 -12   8   4       48.68       15.50     13.77 o 
 -11   8   4       46.70       50.95     15.44 o 
 -10   8   4      482.36      470.86     22.43 o 
  -9   8   4      610.58      733.10     26.18 o 
  -8   8   4       71.56       70.53     15.37 o 
  -7   8   4      433.77      416.35     20.64 o 
  -6   8   4      146.76      128.92     15.74 o 
  -5   8   4       10.39       16.71     11.94 o 
  -4   8   4      252.66      254.92     15.74 o 
  -3   8   4       23.97        1.24     11.57 o 
  -2   8   4       61.61       37.26     12.44 o 
  -1   8   4       51.83       60.61     12.57 o 
   0   8   4       46.90       28.64     11.26 o 
   1   8   4       11.09        8.32     11.00 o 
   2   8   4      133.54      153.96     13.87 o 
   3   8   4       21.38       47.59     11.93 o 
   4   8   4       84.57       92.97     13.17 o 
   5   8   4       25.64       19.52     12.08 o 
   6   8   4      238.23      266.82     29.44 o 
   7   8   4      257.82      272.38     20.77 o 
   8   8   4       48.70       35.47     14.96 o 
   9   8   4     1537.29     1688.10     43.03 o 
  10   8   4      245.13      246.33     21.09 o 
  11   8   4       25.96       13.77     16.63 o 
  12   8   4      221.59      120.14     20.42 o 
  13   8   4      231.16      210.28     22.02 o 
  14   8   4       62.95       21.55     17.76 o 
  15   8   4       14.04      -16.81     18.34 o 
  16   8   4        7.16       11.25     21.96 o 
  17   8   4       56.29       43.53     23.09 o 
  18   8   4      117.72      158.50     27.27 o 
  19   8   4        1.06      -26.10     26.10 o 
 -18   9   4       10.98       14.71     22.01 o 
 -17   9   4       95.82      114.83     22.25 o 
 -16   9   4        0.93       15.44     19.11 o 
 -15   9   4      196.14      188.45     22.60 o 
 -14   9   4        7.57        1.44     17.20 o 
 -13   9   4       38.56       59.16     17.14 o 
 -12   9   4       48.30       39.17     16.42 o 
 -11   9   4        0.62      -15.02     15.02 o 
 -10   9   4      219.37      279.59     20.59 o 
  -9   9   4       22.75       24.70     15.33 o 
  -8   9   4      788.17      751.87     27.37 o 
  -7   9   4      478.89      523.64     26.09 o 
  -6   9   4        0.00      -13.46     13.46 o 
  -5   9   4      386.48      360.28     20.55 o 
  -4   9   4      225.20      207.69     16.29 o 
  -3   9   4       50.22       32.19     13.04 o 
  -2   9   4      128.69      125.98     18.33 o 
  -1   9   4        3.30        7.28     13.46 o 
   0   9   4      273.60      353.67     20.04 o 
   1   9   4       16.14       25.15     15.55 o 
   2   9   4      619.50      642.92     24.18 o 
   3   9   4      194.27      229.51     24.70 o 
   4   9   4      218.12      205.64     19.17 o 
   5   9   4        4.22       26.93     15.86 o 
   6   9   4      513.26      617.48     24.45 o 
   7   9   4      168.83      213.82     18.17 o 
   8   9   4       28.59       18.98     17.07 o 
   9   9   4        5.59       -3.33     16.97 o 
  10   9   4       13.15      -14.98     19.52 o 
  11   9   4        3.38       -0.52     17.00 o 
  12   9   4        2.73      -17.22     17.22 o 
  13   9   4      328.37      335.72     36.12 o 
  14   9   4       38.83        5.45     22.28 o 
  15   9   4      247.05      234.52     24.38 o 
  16   9   4        8.77       24.89     22.80 o 
  17   9   4        7.47       36.71     33.91 o 
 -16  10   4       25.12       13.35     20.79 o 
 -15  10   4        8.39       48.51     23.10 o 
 -14  10   4      296.45      276.88     26.64 o 
 -13  10   4        0.67      -11.68     17.00 o 
 -12  10   4      139.98      154.63     20.51 o 
 -11  10   4       14.19       23.82     16.87 o 
 -10  10   4        2.22       11.54     16.93 o 
  -9  10   4        2.71       -1.04     16.37 o 
  -8  10   4       19.75        5.01     15.73 o 
  -7  10   4      378.94      404.98     23.27 o 
  -6  10   4      399.93      429.56     23.43 o 
  -5  10   4      139.71      118.77     17.93 o 
  -4  10   4      188.12      205.32     20.82 o 
  -3  10   4       57.56       12.55     15.02 o 
  -2  10   4      314.92      296.82     21.40 o 
  -1  10   4       29.13       63.54     18.44 o 
   0  10   4       79.26      100.27     18.16 o 
   1  10   4       47.32       54.85     16.96 o 
   2  10   4      359.35      357.77     22.83 o 
   3  10   4       91.00      113.45     17.64 o 
   4  10   4        8.22      -13.15     17.00 o 
   5  10   4        1.40       13.44     16.17 o 
   6  10   4       33.63       25.68     16.98 o 
   7  10   4      129.21      126.15     19.09 o 
   8  10   4       26.24       25.14     27.57 o 
   9  10   4        6.27       24.47     20.29 o 
  10  10   4        0.01      -13.28     18.26 o 
  11  10   4       32.56       13.54     19.21 o 
  12  10   4       13.56       10.72     18.82 o 
  13  10   4       25.91       41.09     20.71 o 
  14  10   4       23.50       13.00     20.29 o 
  15  10   4      124.68       99.21     22.96 o 
 -14  11   4       75.61       73.97     22.93 o 
 -13  11   4       15.59      -16.04     20.97 o 
 -12  11   4       69.02       61.54     22.13 o 
 -11  11   4       27.99      -17.19     17.19 o 
 -10  11   4       68.38       87.95     19.85 o 
  -9  11   4       69.99       45.46     18.80 o 
  -8  11   4      155.87      160.73     25.09 o 
  -7  11   4       62.76       49.57     16.79 o 
  -6  11   4       20.83       -1.19     19.37 o 
  -5  11   4      104.85       84.98     21.27 o 
  -4  11   4        8.84       -3.61     18.70 o 
  -3  11   4        1.04      -12.94     18.80 o 
  -2  11   4        0.08      -16.80     16.80 o 
  -1  11   4       46.48       33.16     18.41 o 
   0  11   4      662.70      725.74     30.36 o 
   1  11   4       48.07       36.74     18.09 o 
   2  11   4      428.04      547.89     29.86 o 
   3  11   4        6.85      -10.39     19.04 o 
   4  11   4        5.18       14.50     17.49 o 
   5  11   4       26.11      -18.31     18.31 o 
   6  11   4        4.91       13.23     21.13 o 
   7  11   4       48.18       35.59     21.43 o 
   8  11   4       78.52       94.65     22.68 o 
   9  11   4       69.92       76.00     24.13 o 
  10  11   4       28.41       10.69     21.65 o 
  11  11   4       36.00       46.41     22.22 o 
  12  11   4        0.46      -21.51     21.51 o 
  13  11   4        2.31      -22.00     22.00 o 
 -10  12   4       31.53       63.62     22.32 o 
  -9  12   4       15.10       12.94     21.50 o 
  -8  12   4       34.25       10.25     21.62 o 
  -7  12   4       28.06       49.19     22.41 o 
  -6  12   4        0.27        4.57     20.75 o 
  -5  12   4       12.39       -4.30     20.83 o 
  -4  12   4      255.65      271.18     27.39 o 
  -3  12   4        1.94        6.29     21.42 o 
  -2  12   4       82.00       34.76     21.41 o 
  -1  12   4     1188.31     1227.86     44.93 o 
   0  12   4      243.75      266.87     24.77 o 
   1  12   4      742.67      807.65     37.14 o 
   2  12   4       16.40       16.38     21.23 o 
   3  12   4        0.05      -19.47     19.47 o 
   4  12   4        1.63       -8.38     20.22 o 
   5  12   4       19.25        4.26     20.76 o 
   6  12   4      159.09      139.21     26.36 o 
   7  12   4       20.42        6.68     22.98 o 
   8  12   4       44.08       20.05     23.82 o 
   9  12   4        3.94        8.06     24.17 o 
  10  12   4       52.53        6.58     23.77 o 
  -5  13   4      175.21      192.01     28.14 o 
  -4  13   4      186.78      235.81     28.35 o 
  -3  13   4       16.47      -11.86     22.71 o 
  -2  13   4        0.02      -22.11     22.11 o 
  -1  13   4       20.49      -21.10     21.57 o 
   0  13   4        0.80        2.42     24.67 o 
   1  13   4       42.38       60.10     23.63 o 
   2  13   4       37.91       19.43     24.28 o 
   3  13   4        0.58      -21.24     21.24 o 
   4  13   4       50.63        4.79     21.84 o 
 -23   0   5      326.23      326.92     61.97 o 
 -21   0   5     1915.50     1961.21     88.48 o 
 -19   0   5      171.07      205.29     33.29 o 
 -17   0   5      793.60      791.30     33.80 o 
 -15   0   5      761.07      681.56     29.09 o 
 -13   0   5     2345.92     2396.90     49.26 o 
 -11   0   5      933.59      699.88     22.66 o 
  -9   0   5      881.48     1072.26     26.41 o 
  -7   0   5     6274.62     6693.19     99.95 o 
  -5   0   5        0.36        0.78      5.73 o 
  -3   0   5     1698.56     1322.32     25.96 o 
  -1   0   5      132.77       63.88      8.16 o 
   1   0   5       36.32       53.89      6.38 o 
   3   0   5    15555.91    16173.28    323.01 o 
   5   0   5      183.33      304.73     21.40 o 
   7   0   5      922.58      930.72     29.69 o 
   9   0   5     6154.18     6757.26    130.03 o 
  11   0   5      512.89      471.89     25.80 o 
  13   0   5        9.47       -4.86     13.27 o 
  15   0   5      486.48      513.32     34.53 o 
  17   0   5       39.08       47.25     23.63 o 
  19   0   5      149.21      161.36     31.87 o 
  21   0   5     1094.52      896.48     87.57 o 
  23   0   5       82.76      144.85     43.60 o 
 -24   1   5      111.58      161.71     35.56 o 
 -23   1   5       77.12       97.21     50.54 o 
 -22   1   5        9.62       12.74     27.21 o 
 -21   1   5       98.51      103.88     26.70 o 
 -20   1   5        2.27      -14.34     23.60 o 
 -19   1   5     1445.40     1504.67     46.75 o 
 -18   1   5      247.41      263.61     20.36 o 
 -17   1   5      108.44      101.47     13.92 o 
 -16   1   5       26.51       18.87     11.66 o 
 -15   1   5        6.71       -3.71      9.71 o 
 -14   1   5     1032.49     1207.21     24.63 o 
 -13   1   5       81.91       89.78      9.88 o 
 -12   1   5      222.26      207.71     14.97 o 
 -11   1   5      290.31      285.02     10.47 o 
 -10   1   5       95.45      107.45      7.78 o 
  -9   1   5     4363.44     4400.49     54.10 o 
  -8   1   5     1996.84     2213.32     30.06 o 
  -7   1   5       86.11      178.67     12.20 o 
  -6   1   5       21.37       53.69      5.21 o 
  -5   1   5       39.48       40.46      4.72 o 
  -4   1   5     9644.43     8900.31    100.46 o 
  -3   1   5      209.05      284.91     12.90 o 
  -2   1   5     1270.35     1230.12     18.92 o 
  -1   1   5     3476.56     3655.65     45.79 o 
   0   1   5        0.21       -6.35      6.35 o 
   1   1   5        2.76       -3.84      3.84 o 
   2   1   5      559.70      541.25     10.51 o 
   3   1   5     2058.53     2357.89     56.31 o 
   4   1   5      305.73      322.52     11.27 o 
   5   1   5     3052.77     3837.37     74.40 o 
   6   1   5       78.22       43.40      5.85 o 
   7   1   5      586.22      690.04     17.71 o 
   8   1   5      682.21      830.63     16.77 o 
   9   1   5      138.38      134.98     11.12 o 
  10   1   5      476.18      480.65     15.45 o 
  11   1   5      996.12     1081.02     20.99 o 
  12   1   5        0.26        6.89      9.13 o 
  13   1   5      456.80      492.14     19.70 o 
  14   1   5      381.48      372.62     18.01 o 
  15   1   5      169.82      182.41     18.88 o 
  16   1   5      102.64      133.50     18.38 o 
  17   1   5       10.01       13.24     17.61 o 
  18   1   5       53.64       26.56     19.69 o 
  19   1   5      114.47      124.11     30.01 o 
  20   1   5      403.56      392.30     29.89 o 
  21   1   5       27.31       17.60     22.79 o 
  22   1   5       40.53       14.73     25.67 o 
  23   1   5       24.15       26.81     27.61 o 
  24   1   5        0.13        6.44     28.27 o 
 -24   2   5       33.22       66.69     32.16 o 
 -23   2   5        0.48      -16.16     25.95 o 
 -22   2   5      585.59      642.35     48.09 o 
 -21   2   5       35.05       29.02     24.60 o 
 -20   2   5        0.02       -8.15     24.24 o 
 -19   2   5        0.45       -9.37     27.22 o 
 -18   2   5      190.59      152.75     19.62 o 
 -17   2   5       32.65       46.24     14.19 o 
 -16   2   5      108.66      108.11     12.78 o 
 -15   2   5      142.42      128.25     12.47 o 
 -14   2   5       19.69        3.32      9.25 o 
 -13   2   5      339.28      340.04     13.52 o 
 -12   2   5       27.42       20.58      8.33 o 
 -11   2   5       82.51       57.50      7.24 o 
 -10   2   5     6880.92     6882.22     81.46 o 
  -9   2   5       67.03       48.73      7.71 o 
  -8   2   5      265.37      225.38     12.31 o 
  -7   2   5     1075.06      999.13     20.84 o 
  -6   2   5     2322.27     2156.39     28.65 o 
  -5   2   5        9.79        9.94      5.12 o 
  -4   2   5      735.68      955.68     15.53 o 
  -3   2   5     1476.07     1397.84     19.89 o 
  -2   2   5    18218.90    18816.33    208.19 o 
  -1   2   5    11051.62    11101.17    124.57 o 
   0   2   5      458.18      364.70     15.27 o 
   1   2   5     2521.94     2739.58     34.07 o 
   2   2   5     4096.30     3808.05     45.83 o 
   3   2   5     5058.18     5373.09     62.96 o 
   4   2   5     2692.38     3035.86     39.43 o 
   5   2   5     2881.69     3016.12     38.87 o 
   6   2   5      866.05      968.86     16.14 o 
   7   2   5        7.89       -8.19      8.19 o 
   8   2   5     1990.62     2265.76     40.60 o 
   9   2   5       34.44       60.69      7.37 o 
  10   2   5      954.09     1007.44     19.96 o 
  11   2   5      437.96      483.46     14.62 o 
  12   2   5      714.69      782.03     23.67 o 
  13   2   5       39.28       36.15     12.32 o 
  14   2   5        7.64      -12.74     12.74 o 
  15   2   5        9.95        2.97     14.88 o 
  16   2   5       23.09        4.75     14.75 o 
  17   2   5        0.37       -6.95     17.29 o 
  18   2   5      373.46      371.77     27.39 o 
  19   2   5       20.82       -2.14     20.41 o 
  20   2   5      152.89      160.93     25.38 o 
  21   2   5      165.71      183.74     27.04 o 
  22   2   5       77.34       83.56     25.99 o 
  23   2   5        0.01      -23.40     23.40 o 
 -24   3   5      203.05      256.14     34.31 o 
 -23   3   5       22.25        6.43     38.24 o 
 -22   3   5      116.42      155.50     29.55 o 
 -21   3   5      393.33      460.33     50.18 o 
 -20   3   5      153.11      201.67     48.22 o 
 -19   3   5        1.04       14.10     18.08 o 
 -18   3   5       94.25       87.41     18.49 o 
 -17   3   5       22.87       14.02     15.06 o 
 -16   3   5      259.92      271.50     16.44 o 
 -15   3   5      422.88      403.52     18.28 o 
 -14   3   5      588.05      534.60     19.28 o 
 -13   3   5       22.31       30.78     10.77 o 
 -12   3   5      637.87      772.12     18.97 o 
 -11   3   5     1194.03     1146.59     22.55 o 
 -10   3   5      105.85      113.53      7.46 o 
  -9   3   5      160.77      294.08     11.66 o 
  -8   3   5      149.68       66.65      7.47 o 
  -7   3   5      341.57      308.18      9.81 o 
  -6   3   5       65.24       63.91      7.42 o 
  -5   3   5     1405.61     1438.34     22.96 o 
  -4   3   5      422.37      323.88      9.88 o 
  -3   3   5     3797.83     3977.07     48.20 o 
  -2   3   5      990.96      842.55     14.02 o 
  -1   3   5     1016.21      937.89     15.72 o 
   0   3   5       13.51       -4.68      4.68 o 
   1   3   5     1051.41     1137.14     18.04 o 
   2   3   5       80.79      181.26      7.67 o 
   3   3   5      450.10      496.13     15.73 o 
   4   3   5      102.63      282.29     28.38 o 
   5   3   5      196.87      266.52      9.43 o 
   6   3   5      257.58     1218.86    131.69 o 
   7   3   5     1416.24     1568.30     31.23 o 
   8   3   5      820.39      820.88     15.77 o 
   9   3   5       60.02       37.57      7.59 o 
  10   3   5      453.16      383.12     12.88 o 
  11   3   5      106.80       68.81     11.97 o 
  12   3   5      236.73      224.91     13.51 o 
  13   3   5        0.24       -1.26     13.37 o 
  14   3   5       41.97       33.01     14.86 o 
  15   3   5        2.83       -6.43     14.99 o 
  16   3   5       30.49       11.61     15.28 o 
  17   3   5       82.15       70.44     17.50 o 
  18   3   5      176.18      193.18     23.88 o 
  19   3   5       40.73       47.69     21.60 o 
  20   3   5      109.15      102.32     24.55 o 
  21   3   5       52.61       29.16     25.74 o 
  22   3   5      528.80      605.41     52.11 o 
  23   3   5      288.19      265.25     35.89 o 
 -23   4   5      104.42       92.00     29.65 o 
 -22   4   5       38.17       43.06     28.54 o 
 -21   4   5       25.99       27.10     24.16 o 
 -20   4   5       21.05        1.14     27.15 o 
 -19   4   5        0.86      -16.30     16.30 o 
 -18   4   5      275.93      301.47     21.75 o 
 -17   4   5       27.84       11.01     15.36 o 
 -16   4   5      674.72      717.56     24.39 o 
 -15   4   5      197.45      151.08     17.33 o 
 -14   4   5       87.83       49.18     13.14 o 
 -13   4   5      719.13      751.13     27.83 o 
 -12   4   5       66.82       70.78     11.57 o 
 -11   4   5     1429.27     1284.76     28.68 o 
 -10   4   5       76.68       80.69     10.57 o 
  -9   4   5        1.16       -1.04      6.33 o 
  -8   4   5      173.36      154.18      9.08 o 
  -7   4   5      709.63      829.81     20.88 o 
  -6   4   5     8120.72     7991.01     98.53 o 
  -5   4   5       13.13       -5.76      5.76 o 
  -4   4   5      637.54      639.80     15.34 o 
  -3   4   5      390.95      340.72     11.02 o 
  -2   4   5     5451.55     5681.94     67.79 o 
  -1   4   5     1141.85     1300.09     20.85 o 
   0   4   5      302.35      315.33      9.90 o 
   1   4   5      131.89      182.57      8.42 o 
   2   4   5       22.85       47.97      8.51 o 
   3   4   5       26.28       25.55      9.75 o 
   4   4   5     3492.20     3512.99     44.97 o 
   5   4   5     1036.85     1124.93     63.86 o 
   6   4   5     4255.12     4469.95     55.60 o 
   7   4   5     5046.23     5355.05     80.14 o 
   8   4   5       26.68       33.88      8.11 o 
   9   4   5       85.93       92.23     10.52 o 
  10   4   5      150.94      147.25     18.17 o 
  11   4   5      901.57      768.59     22.57 o 
  12   4   5      165.46      141.14     15.89 o 
  13   4   5      369.39      350.29     22.16 o 
  14   4   5        1.12       -9.80     14.55 o 
  15   4   5        9.06      -10.56     14.66 o 
  16   4   5      351.16      356.06     23.57 o 
  17   4   5       22.26        7.67     16.69 o 
  18   4   5       38.98       36.21     20.94 o 
  19   4   5       20.39        8.36     23.06 o 
  20   4   5       12.15       13.45     33.32 o 
  21   4   5      369.22      395.86     36.25 o 
  22   4   5       16.10       47.91     28.78 o 
 -23   5   5       43.75       21.62     35.93 o 
 -22   5   5       71.32       30.47     43.17 o 
 -21   5   5       49.90       35.81     25.24 o 
 -20   5   5       74.11       97.45     20.73 o 
 -19   5   5       55.94       43.80     17.95 o 
 -18   5   5      314.59      322.69     22.88 o 
 -17   5   5      175.45      159.77     19.22 o 
 -16   5   5       41.82       50.11     16.34 o 
 -15   5   5       76.29       70.20     13.80 o 
 -14   5   5      388.19      401.13     19.40 o 
 -13   5   5      378.37      387.43     18.45 o 
 -12   5   5     1435.72     1484.00     33.37 o 
 -11   5   5       68.81       49.47     12.01 o 
 -10   5   5      100.45       76.77     11.90 o 
  -9   5   5      525.92      615.87     20.60 o 
  -8   5   5       25.58       35.87      8.61 o 
  -7   5   5      531.08      559.79     15.39 o 
  -6   5   5       70.10       85.72      8.66 o 
  -5   5   5      233.67      262.67     12.22 o 
  -4   5   5        0.40       -7.28      7.28 o 
  -3   5   5      553.25      476.39     14.11 o 
  -2   5   5     2888.96     2824.76     36.33 o 
  -1   5   5      127.63      107.91     11.86 o 
   0   5   5      848.28      897.15     17.86 o 
   1   5   5      447.13      496.87     13.70 o 
   2   5   5     2283.25     2386.19     33.97 o 
   3   5   5      135.61      168.41      9.54 o 
   4   5   5     9066.77     9580.38    111.66 o 
   5   5   5     3467.77     3831.07     49.74 o 
   6   5   5       64.67      139.62     33.96 o 
   7   5   5     1378.26     1454.19     25.99 o 
   8   5   5      280.49      281.81     12.22 o 
   9   5   5      181.12      179.92     13.97 o 
  10   5   5      556.20      581.98     20.41 o 
  11   5   5        2.63      -11.64     11.64 o 
  12   5   5      334.18      320.39     19.60 o 
  13   5   5      285.80      284.36     18.42 o 
  14   5   5      225.64      190.52     19.39 o 
  15   5   5        0.43      -16.21     17.39 o 
  16   5   5      279.10      229.38     23.83 o 
  17   5   5       98.58      101.88     22.57 o 
  18   5   5       72.67       35.05     21.33 o 
  19   5   5       31.66       19.19     22.13 o 
  20   5   5        0.82       -4.36     25.17 o 
  21   5   5      402.95      398.56     37.63 o 
  22   5   5      123.06       71.15     29.58 o 
 -22   6   5       42.99       69.56     36.70 o 
 -21   6   5      120.03       88.59     49.46 o 
 -20   6   5      273.52      346.11     25.56 o 
 -19   6   5      414.17      413.77     25.92 o 
 -18   6   5       98.20       85.65     19.20 o 
 -17   6   5      322.70      304.36     22.74 o 
 -16   6   5        7.76        3.14     15.69 o 
 -15   6   5       10.97       -1.26     13.18 o 
 -14   6   5       22.97       10.36     13.19 o 
 -13   6   5       65.10       87.45     15.58 o 
 -12   6   5        9.30      -12.03     12.03 o 
 -11   6   5      283.52      269.04     16.96 o 
 -10   6   5      174.06      163.34     14.84 o 
  -9   6   5       15.06       12.94     10.95 o 
  -8   6   5      303.34      337.57     16.42 o 
  -7   6   5       32.93        5.32     10.28 o 
  -6   6   5      569.63      555.68     17.68 o 
  -5   6   5      271.99      226.08     12.66 o 
  -4   6   5       12.55        1.09      8.04 o 
  -3   6   5       94.65       96.13      9.48 o 
  -2   6   5      146.94      152.40     10.69 o 
  -1   6   5      880.29      698.78     16.68 o 
   0   6   5      236.06      217.61     10.63 o 
   1   6   5     1140.70     1159.33     21.81 o 
   2   6   5     1017.01      991.75     20.16 o 
   3   6   5      178.99      157.32     10.16 o 
   4   6   5        9.16       11.97     11.85 o 
   5   6   5      164.60      208.35     16.72 o 
   6   6   5     1219.81     1260.89     27.28 o 
   7   6   5       50.01       87.09     12.21 o 
   8   6   5      152.87      135.02     12.63 o 
   9   6   5      196.97      227.51     16.65 o 
  10   6   5      261.37      273.44     17.76 o 
  11   6   5      124.07      105.48     15.71 o 
  12   6   5      442.24      392.15     27.31 o 
  13   6   5       20.09       -2.17     19.27 o 
  14   6   5       71.02       46.94     17.00 o 
  15   6   5       93.12       50.10     20.49 o 
  16   6   5       13.57      -19.51     23.47 o 
  17   6   5      751.07      695.93     54.06 o 
  18   6   5        8.64       -3.78     21.24 o 
  19   6   5      189.58      175.69     26.25 o 
  20   6   5        9.89       31.16     26.67 o 
  21   6   5       15.67      -18.32     31.40 o 
 -21   7   5       32.99       36.04     33.58 o 
 -20   7   5      141.85      149.28     26.34 o 
 -19   7   5      118.48      142.65     22.15 o 
 -18   7   5       79.51      106.77     20.03 o 
 -17   7   5       20.68       13.35     17.04 o 
 -16   7   5       15.73       22.45     17.04 o 
 -15   7   5      228.06      238.31     21.50 o 
 -14   7   5        7.43       -0.78     14.94 o 
 -13   7   5        7.38        4.12     13.46 o 
 -12   7   5       59.52       32.21     14.57 o 
 -11   7   5       91.54       91.45     14.85 o 
 -10   7   5       21.39       20.86     12.28 o 
  -9   7   5       40.54       23.74     13.59 o 
  -8   7   5       83.72       90.75     14.04 o 
  -7   7   5       96.30       71.90     14.06 o 
  -6   7   5       82.20      117.63     12.70 o 
  -5   7   5        5.21       -5.08     10.22 o 
  -4   7   5        6.61        1.10     10.38 o 
  -3   7   5      903.12      992.14     22.98 o 
  -2   7   5      839.72      815.73     21.11 o 
  -1   7   5      678.32      606.45     20.81 o 
   0   7   5      229.24      256.60     13.51 o 
   1   7   5        0.81       45.29     10.51 o 
   2   7   5      381.17      414.50     14.50 o 
   3   7   5     1574.10     1688.41     30.45 o 
   4   7   5        4.65        4.27      9.38 o 
   5   7   5     1784.15     1791.77     32.13 o 
   6   7   5       15.45       40.80     11.87 o 
   7   7   5      111.96      176.30     18.87 o 
   8   7   5     3295.66     3313.12     73.37 o 
   9   7   5      245.74      209.90     19.50 o 
  10   7   5        2.38      -15.80     15.80 o 
  11   7   5        6.13        4.22     15.59 o 
  12   7   5      306.30      269.67     24.27 o 
  13   7   5      374.69      339.90     23.10 o 
  14   7   5      593.75      586.50     28.27 o 
  15   7   5      199.27      163.08     24.16 o 
  16   7   5      484.61      473.47     30.59 o 
  17   7   5        1.06        9.91     20.77 o 
  18   7   5        8.40       23.05     22.59 o 
  19   7   5       82.43       60.12     25.18 o 
  20   7   5       97.17       92.86     25.68 o 
 -19   8   5       49.28       48.99     23.54 o 
 -18   8   5        5.79       23.01     21.48 o 
 -17   8   5        0.38      -11.39     18.22 o 
 -16   8   5        0.97        3.50     18.34 o 
 -15   8   5      140.20      179.86     21.36 o 
 -14   8   5      110.88       95.50     16.98 o 
 -13   8   5       21.02        5.84     14.59 o 
 -12   8   5        2.10        5.37     14.55 o 
 -11   8   5       13.42        7.29     13.19 o 
 -10   8   5      269.85      281.67     19.39 o 
  -9   8   5      327.57      283.43     19.07 o 
  -8   8   5      170.35      185.25     17.15 o 
  -7   8   5      109.49      132.28     17.74 o 
  -6   8   5       71.98       60.20     14.41 o 
  -5   8   5       37.78       42.76     13.00 o 
  -4   8   5        2.93        0.93     11.59 o 
  -3   8   5      195.03      189.74     14.90 o 
  -2   8   5      184.30      181.86     14.60 o 
  -1   8   5      142.35      153.86     14.35 o 
   0   8   5       84.39      104.98     12.79 o 
   1   8   5      131.28      118.50     13.79 o 
   2   8   5      214.66      243.85     15.65 o 
   3   8   5       68.08       57.30     13.31 o 
   4   8   5        0.25        4.78     11.62 o 
   5   8   5      528.26      592.06     20.97 o 
   6   8   5     1274.79     1361.17     41.51 o 
   7   8   5       66.76       65.70     15.61 o 
   8   8   5       21.11       62.53     16.37 o 
   9   8   5      168.08      150.84     18.98 o 
  10   8   5      173.78      174.24     19.56 o 
  11   8   5      160.03      152.51     19.65 o 
  12   8   5      428.72      430.63     25.24 o 
  13   8   5       68.30       65.91     18.94 o 
  14   8   5      539.68      521.53     29.32 o 
  15   8   5        8.29      -19.90     19.90 o 
  16   8   5      218.26      190.41     26.20 o 
  17   8   5       79.85       41.94     23.42 o 
  18   8   5       82.78       58.01     24.24 o 
  19   8   5        2.73       -0.58     24.38 o 
 -18   9   5        0.07      -19.29     22.46 o 
 -17   9   5      139.65      179.49     27.07 o 
 -16   9   5       53.24       28.82     19.54 o 
 -15   9   5      178.04      209.40     23.51 o 
 -14   9   5       38.14       35.35     22.96 o 
 -13   9   5      143.50      126.29     18.47 o 
 -12   9   5        1.01      -17.47     17.47 o 
 -11   9   5        1.68        4.85     15.31 o 
 -10   9   5      242.82      239.87     19.97 o 
  -9   9   5        2.08       -4.88     14.72 o 
  -8   9   5      144.88      141.70     18.01 o 
  -7   9   5       87.68       64.96     15.51 o 
  -6   9   5       39.34       22.26     14.61 o 
  -5   9   5       70.50       36.30     20.30 o 
  -4   9   5       13.11      -15.40     15.40 o 
  -3   9   5       81.92       68.74     15.07 o 
  -2   9   5      311.28      346.12     18.49 o 
  -1   9   5       16.42       19.33     14.89 o 
   0   9   5      332.59      303.63     19.30 o 
   1   9   5      438.42      444.43     21.50 o 
   2   9   5      253.80      330.36     28.38 o 
   3   9   5      124.33      128.39     16.84 o 
   4   9   5       23.78       56.58     15.73 o 
   5   9   5        0.82       18.09     17.14 o 
   6   9   5        9.59        2.01     15.25 o 
   7   9   5       52.25       60.05     15.66 o 
   8   9   5      846.90      910.12     33.36 o 
   9   9   5      263.81      207.29     21.20 o 
  10   9   5        6.68       14.57     17.72 o 
  11   9   5      108.78      102.93     19.98 o 
  12   9   5        0.01      -17.45     17.45 o 
  13   9   5        0.04      -18.40     18.40 o 
  14   9   5        9.90        3.73     18.58 o 
  15   9   5        0.32      -18.71     18.71 o 
  16   9   5       23.01       47.61     23.88 o 
  17   9   5        0.12       16.56     24.17 o 
 -16  10   5       21.84        6.30     23.62 o 
 -15  10   5        3.78       17.79     22.99 o 
 -14  10   5        0.93      -18.32     18.32 o 
 -13  10   5        1.55      -15.61     19.08 o 
 -12  10   5        6.36        1.59     15.76 o 
 -11  10   5       67.00       64.88     18.52 o 
 -10  10   5       43.01       21.17     16.38 o 
  -9  10   5      348.27      310.10     21.74 o 
  -8  10   5       95.82       99.71     17.97 o 
  -7  10   5       14.04      -10.08     16.01 o 
  -6  10   5      199.74      218.97     18.41 o 
  -5  10   5        0.63       -1.80     15.18 o 
  -4  10   5      144.46      146.34     19.75 o 
  -3  10   5       43.99       45.87     16.50 o 
  -2  10   5      247.84      314.60     25.05 o 
  -1  10   5        0.86       -9.33     16.26 o 
   0  10   5     1157.75     1177.91     35.97 o 
   1  10   5      164.09      208.98     20.31 o 
   2  10   5      523.20      539.92     25.67 o 
   3  10   5       25.80       -0.93     16.74 o 
   4  10   5      118.44      120.78     19.22 o 
   5  10   5       38.94       12.44     15.91 o 
   6  10   5        4.48       -0.03     16.38 o 
   7  10   5      288.13      284.55     26.18 o 
   8  10   5        1.28       56.12     41.99 o 
   9  10   5      223.44      300.06     26.53 o 
  10  10   5      123.15      134.25     23.23 o 
  11  10   5       44.12       29.87     19.46 o 
  12  10   5       45.85       39.71     20.25 o 
  13  10   5        0.01      -17.40     19.51 o 
  14  10   5        1.80       22.17     23.36 o 
  15  10   5      234.68      304.27     35.41 o 
 -13  11   5        3.21       29.22     23.73 o 
 -12  11   5       27.82       32.65     17.41 o 
 -11  11   5        0.20      -10.79     22.94 o 
 -10  11   5       41.58       45.13     18.84 o 
  -9  11   5       72.54       70.89     18.86 o 
  -8  11   5       21.48       26.62     18.10 o 
  -7  11   5        0.48      -16.32     16.32 o 
  -6  11   5      131.20      143.89     20.97 o 
  -5  11   5      213.10      266.31     25.24 o 
  -4  11   5        9.28       -1.50     30.57 o 
  -3  11   5      111.99       84.67     21.86 o 
  -2  11   5      350.70      367.75     28.79 o 
  -1  11   5      193.32      223.57     22.25 o 
   0  11   5      526.55      575.93     31.13 o 
   1  11   5        7.73       17.14     22.29 o 
   2  11   5        9.81       -8.27     19.33 o 
   3  11   5        0.54      -17.72     17.72 o 
   4  11   5      511.64      532.04     27.75 o 
   5  11   5      640.71      734.97     33.97 o 
   6  11   5      164.31      227.71     34.48 o 
   7  11   5        9.50      -22.94     28.08 o 
   8  11   5      222.05      226.72     26.15 o 
   9  11   5        1.33        6.00     24.46 o 
  10  11   5      133.68      131.20     24.51 o 
  11  11   5        4.97      -21.02     21.02 o 
  12  11   5        6.55      -22.50     22.50 o 
  13  11   5       35.47        8.68     23.50 o 
 -10  12   5        6.21      -11.87     19.43 o 
  -9  12   5       45.62       39.91     23.71 o 
  -8  12   5       19.36       28.74     29.82 o 
  -7  12   5       59.45       15.97     23.42 o 
  -6  12   5      133.36      104.86     24.26 o 
  -5  12   5       13.79       -4.91     20.66 o 
  -4  12   5      108.72       91.73     22.95 o 
  -3  12   5       36.59       -6.57     19.41 o 
  -2  12   5       97.42       95.37     23.74 o 
  -1  12   5        4.76        1.52     21.43 o 
   0  12   5        0.33       17.24     19.79 o 
   1  12   5      182.42      153.48     23.75 o 
   2  12   5       71.17       46.43     21.45 o 
   3  12   5        0.26      -11.82     19.09 o 
   4  12   5       84.01       54.51     21.79 o 
   5  12   5        2.70       22.30     20.46 o 
   6  12   5        0.30        0.31     22.29 o 
   7  12   5       40.54       29.41     24.70 o 
   8  12   5        1.48       15.06     24.12 o 
   9  12   5      160.78      157.91     29.54 o 
  -4  13   5        9.29      -21.41     23.23 o 
  -3  13   5        3.15      -21.90     21.90 o 
  -2  13   5        4.04      -21.10     21.10 o 
  -1  13   5      118.28       91.19     25.29 o 
   0  13   5       30.42       48.49     30.99 o 
   1  13   5      128.67      146.76     26.87 o 
   2  13   5        0.25        7.45     22.85 o 
   3  13   5       21.12        5.64     21.80 o 
 -24   0   6       54.63       47.60     49.40 o 
 -22   0   6      140.81      144.60     50.30 o 
 -20   0   6     2871.52     2895.77    109.88 o 
 -18   0   6      223.34      243.28     23.09 o 
 -16   0   6      546.00      530.90     27.22 o 
 -14   0   6      417.65      437.06     20.34 o 
 -12   0   6       57.37       55.76     11.75 o 
 -10   0   6     2034.83     2070.19     38.30 o 
  -8   0   6     1644.42     1661.87     34.48 o 
  -6   0   6      487.37      481.37     17.60 o 
  -4   0   6     4475.55     4259.56     71.41 o 
  -2   0   6    10084.45     8807.86    157.54 o 
   0   0   6       47.80       49.41      7.16 o 
   2   0   6       61.68       95.26      6.78 o 
   4   0   6     1966.08     1949.54     37.51 o 
   6   0   6      163.50      289.95     24.50 o 
   8   0   6      617.96      560.63     22.76 o 
  10   0   6      468.88      446.37     21.18 o 
  12   0   6      982.48     1034.76     34.16 o 
  14   0   6      567.51      460.41     32.37 o 
  16   0   6       58.13       37.77     34.09 o 
  18   0   6       32.84       39.04     25.29 o 
  20   0   6      590.67      701.35     57.06 o 
  22   0   6        0.03       -5.67     36.82 o 
 -24   1   6       63.32       27.17     30.72 o 
 -23   1   6       98.35      108.04     32.41 o 
 -22   1   6       99.77       92.97     30.63 o 
 -21   1   6        9.36      -20.81     23.52 o 
 -20   1   6       43.54        5.93     28.26 o 
 -19   1   6       82.06       80.39     19.19 o 
 -18   1   6       94.53      111.04     16.86 o 
 -17   1   6       23.44       -0.65     12.46 o 
 -16   1   6      109.89       94.70     13.21 o 
 -15   1   6       11.94       -2.36      9.96 o 
 -14   1   6      257.83      224.76     12.77 o 
 -13   1   6        3.11        5.31      8.90 o 
 -12   1   6      451.13      476.00     13.69 o 
 -11   1   6     1699.85     1610.67     25.54 o 
 -10   1   6       19.90       33.02      7.38 o 
  -9   1   6       22.76        0.86      6.05 o 
  -8   1   6        0.61       31.31      6.18 o 
  -7   1   6      140.83      200.35      7.99 o 
  -6   1   6     2755.87     2819.02     35.97 o 
  -5   1   6      610.09      633.47     12.33 o 
  -4   1   6      321.78      337.86      8.05 o 
  -3   1   6     6559.36     6481.92     78.82 o 
  -2   1   6      208.98      231.30     16.64 o 
  -1   1   6      212.54      154.84     12.57 o 
   0   1   6        2.78        1.37      4.48 o 
   1   1   6      675.89      623.05     11.48 o 
   2   1   6     1988.29     1731.06     23.28 o 
   3   1   6       14.14       -3.76      3.76 o 
   4   1   6      428.17      567.09     24.07 o 
   5   1   6       23.27       59.50      4.33 o 
   6   1   6     1176.18     1485.79     23.88 o 
   7   1   6     2629.89     3252.34     54.95 o 
   8   1   6        0.10       17.39      6.27 o 
   9   1   6     1477.32     1497.81     30.85 o 
  10   1   6     2473.60     2515.75     37.43 o 
  11   1   6      146.31      142.67     11.60 o 
  12   1   6      334.04      324.29     14.64 o 
  13   1   6      522.21      484.09     20.34 o 
  14   1   6      490.53      470.22     20.83 o 
  15   1   6        0.00      -15.96     16.62 o 
  16   1   6        0.01      -15.68     15.68 o 
  17   1   6      255.00      233.83     23.07 o 
  18   1   6        4.13      -17.58     17.58 o 
  19   1   6      287.84      294.46     26.74 o 
  20   1   6      575.30      536.92     33.40 o 
  21   1   6        3.79       -2.94     22.05 o 
  22   1   6       40.29       24.80     27.20 o 
  23   1   6       38.33       36.28     28.48 o 
 -24   2   6      204.04      224.28     46.96 o 
 -23   2   6      369.25      482.30     53.56 o 
 -22   2   6      247.49      242.75     30.89 o 
 -21   2   6        5.98       35.43     24.77 o 
 -20   2   6      249.16      250.18     28.98 o 
 -19   2   6        7.80        0.38     16.39 o 
 -18   2   6       55.67       45.83     16.97 o 
 -17   2   6       51.55       13.68     17.34 o 
 -16   2   6        0.88      -11.30     11.30 o 
 -15   2   6      105.27       65.46     12.03 o 
 -14   2   6      170.74      147.18     12.07 o 
 -13   2   6      195.38      183.71     13.15 o 
 -12   2   6      101.14      111.20      9.91 o 
 -11   2   6      264.87      294.31     10.62 o 
 -10   2   6      772.43      871.81     17.18 o 
  -9   2   6       29.59       30.63     14.94 o 
  -8   2   6       17.04        3.51      5.75 o 
  -7   2   6      953.59      894.24     16.31 o 
  -6   2   6     1887.05     1820.56     25.56 o 
  -5   2   6      243.62      402.36     10.09 o 
  -4   2   6     1717.60     1651.09     23.01 o 
  -3   2   6        9.08       -5.51      5.51 o 
  -2   2   6      234.24      311.62      8.47 o 
  -1   2   6      996.80      894.30     14.04 o 
   0   2   6     5756.45     5865.17     68.21 o 
   1   2   6      558.67      475.64     10.51 o 
   2   2   6      343.06      384.51      9.54 o 
   3   2   6     2165.21     2244.07     29.54 o 
   4   2   6      137.27      197.31     25.05 o 
   5   2   6       24.19       50.26      7.23 o 
   6   2   6     2908.86     2930.68     37.70 o 
   7   2   6      152.41       78.60      7.66 o 
   8   2   6        6.19       21.96      6.63 o 
   9   2   6     1362.06     1524.92     26.14 o 
  10   2   6       26.74        3.46      7.25 o 
  11   2   6     1675.79     1659.20     28.83 o 
  12   2   6      316.07      295.14     16.77 o 
  13   2   6      814.91      759.29     25.00 o 
  14   2   6       57.56       26.20     13.60 o 
  15   2   6       20.86       17.60     15.31 o 
  16   2   6        1.58       10.00     14.69 o 
  17   2   6        2.80        4.46     17.42 o 
  18   2   6        7.09      -13.38     19.14 o 
  19   2   6        1.72       36.17     21.79 o 
  20   2   6       26.49       18.52     22.58 o 
  21   2   6      181.98      155.99     26.48 o 
  22   2   6       60.92       69.03     26.01 o 
  23   2   6      327.03      338.62     37.05 o 
 -24   3   6       34.43      -11.96     33.71 o 
 -23   3   6       19.09        7.03     32.74 o 
 -22   3   6      205.05      207.46     37.92 o 
 -21   3   6       15.71      -11.82     35.43 o 
 -20   3   6        0.50       20.81     22.66 o 
 -19   3   6        5.72       -5.52     17.63 o 
 -18   3   6      196.23      216.62     21.27 o 
 -17   3   6      249.05      213.98     16.41 o 
 -16   3   6        0.42       -7.13     11.68 o 
 -15   3   6      232.64      217.61     15.39 o 
 -14   3   6       33.85       17.73     11.69 o 
 -13   3   6      781.24      750.68     22.81 o 
 -12   3   6       10.17       -8.57      8.57 o 
 -11   3   6        0.25       -7.73      7.73 o 
 -10   3   6      258.65      231.94      9.52 o 
  -9   3   6       38.18       62.76      6.87 o 
  -8   3   6       55.10       90.50      7.15 o 
  -7   3   6      116.48      108.48     10.78 o 
  -6   3   6       46.97       31.40      5.75 o 
  -5   3   6     2162.17     2117.34     28.79 o 
  -4   3   6       61.85       52.24      7.50 o 
  -3   3   6     1552.60     1548.80     22.60 o 
  -2   3   6      233.31      237.59      8.06 o 
  -1   3   6      898.03      714.06     13.55 o 
   0   3   6      942.62      899.72     15.65 o 
   1   3   6      567.67      645.23     13.09 o 
   2   3   6     3712.85     3543.67     44.18 o 
   3   3   6      265.39      252.58     12.16 o 
   4   3   6       78.38       62.34      8.87 o 
   5   3   6     4375.74     4928.06     59.82 o 
   6   3   6      454.06      541.72     46.73 o 
   7   3   6       96.99      163.55     14.05 o 
   8   3   6     1457.40     1559.21     24.07 o 
   9   3   6        0.80       -7.11      7.11 o 
  10   3   6      429.62      439.27     14.31 o 
  11   3   6       24.97       -9.98      9.98 o 
  12   3   6      827.69      762.75     24.89 o 
  13   3   6      258.33      273.42     22.50 o 
  14   3   6       24.81       26.25     14.41 o 
  15   3   6        6.95      -13.91     13.91 o 
  16   3   6      155.47      112.66     18.25 o 
  17   3   6       22.63       -7.95     17.07 o 
  18   3   6        4.58        2.75     19.52 o 
  19   3   6       27.95       19.18     21.57 o 
  20   3   6       23.81       -1.76     24.07 o 
  21   3   6       14.03       35.47     23.82 o 
  22   3   6      109.64      123.52     31.80 o 
  23   3   6        7.18       -4.37     27.93 o 
 -23   4   6       20.81       21.42     33.37 o 
 -22   4   6       52.26       30.00     32.67 o 
 -21   4   6        2.79      -26.45     26.45 o 
 -20   4   6       70.61      124.57     21.72 o 
 -19   4   6        0.17       15.15     18.06 o 
 -18   4   6        7.01      -13.69     15.57 o 
 -17   4   6      129.93      109.14     17.74 o 
 -16   4   6       24.58        6.13     13.91 o 
 -15   4   6        7.24       15.89     12.32 o 
 -14   4   6       19.53       15.10     12.84 o 
 -13   4   6     1082.44     1110.59     28.17 o 
 -12   4   6      932.04      902.54     24.79 o 
 -11   4   6        4.40        6.39      9.58 o 
 -10   4   6      452.09      478.73     17.31 o 
  -9   4   6      384.53      292.65     11.04 o 
  -8   4   6      643.86      588.70     15.10 o 
  -7   4   6     2162.77     2114.39     32.06 o 
  -6   4   6     2372.69     2070.79     31.65 o 
  -5   4   6       59.01      105.53      9.58 o 
  -4   4   6     1738.46     1697.31     27.07 o 
  -3   4   6     2070.70     1965.14     26.37 o 
  -2   4   6      183.24      230.99      9.13 o 
  -1   4   6     1003.93     1196.49     19.86 o 
   0   4   6        0.52       -5.93      5.93 o 
   1   4   6      257.77      296.18     10.01 o 
   2   4   6     4245.85     4729.89     58.23 o 
   3   4   6      979.25     1262.44     23.94 o 
   4   4   6     2184.79     2074.94     29.99 o 
   5   4   6       10.24       43.96     20.50 o 
   6   4   6      157.63      232.40     20.32 o 
   7   4   6     1830.92     2210.23     70.68 o 
   8   4   6     1911.59     1745.04     27.89 o 
   9   4   6        2.34        1.76     11.25 o 
  10   4   6     1498.07     1448.78     32.12 o 
  11   4   6        6.57       -3.45     17.85 o 
  12   4   6      169.38      143.12     14.88 o 
  13   4   6        5.51      -13.51     13.51 o 
  14   4   6       87.09       76.70     17.06 o 
  15   4   6      347.16      342.63     24.23 o 
  16   4   6        9.93       -1.25     15.91 o 
  17   4   6      133.60      199.30     23.15 o 
  18   4   6      128.80      160.55     22.29 o 
  19   4   6        0.09      -22.95     23.20 o 
  20   4   6       44.37       27.66     26.41 o 
  21   4   6      152.09      181.95     32.31 o 
  22   4   6       30.51       75.20     29.65 o 
 -22   5   6       27.67       13.94     32.62 o 
 -21   5   6        2.76       30.17     33.14 o 
 -20   5   6        3.78       16.26     22.71 o 
 -19   5   6        3.11       10.68     17.49 o 
 -18   5   6      231.79      286.44     22.68 o 
 -17   5   6       82.57       53.45     16.82 o 
 -16   5   6       54.59       50.47     14.43 o 
 -15   5   6      160.89      163.16     15.79 o 
 -14   5   6       46.74       33.66     12.94 o 
 -13   5   6       99.01       62.76     13.31 o 
 -12   5   6      155.11      158.31     14.64 o 
 -11   5   6      580.86      517.97     19.65 o 
 -10   5   6      605.00      602.44     20.33 o 
  -9   5   6      107.11      108.62     11.99 o 
  -8   5   6      139.57      128.46     10.60 o 
  -7   5   6     1149.67     1145.34     22.56 o 
  -6   5   6     1369.67     1347.78     24.45 o 
  -5   5   6      345.05      362.97     12.76 o 
  -4   5   6       51.56       91.50      9.21 o 
  -3   5   6      639.84      542.67     13.20 o 
  -2   5   6      187.55      258.99     12.30 o 
  -1   5   6     1011.81     1187.37     20.93 o 
   0   5   6      382.06      356.82     11.59 o 
   1   5   6       30.24       49.07      7.59 o 
   2   5   6      147.72      143.36      9.22 o 
   3   5   6       88.27      155.14     12.45 o 
   4   5   6      905.25     1168.83     54.95 o 
   5   5   6     3147.38     3087.83     41.88 o 
   6   5   6      524.23      638.45     22.77 o 
   7   5   6      489.39      549.75     15.76 o 
   8   5   6        0.01      -13.63     13.63 o 
   9   5   6      776.55      840.07     25.10 o 
  10   5   6      292.35      296.53     19.70 o 
  11   5   6     1148.94     1085.58     29.53 o 
  12   5   6       18.38       -8.17     21.01 o 
  13   5   6      399.68      374.98     19.73 o 
  14   5   6        1.01      -15.03     15.03 o 
  15   5   6      239.25      286.85     32.45 o 
  16   5   6      158.50      201.70     23.67 o 
  17   5   6       36.56       31.83     21.30 o 
  18   5   6      503.48      522.99     44.34 o 
  19   5   6       38.12       35.27     23.20 o 
  20   5   6       46.01       38.18     27.16 o 
  21   5   6       37.75       19.84     35.91 o 
  22   5   6       90.12      117.78     34.74 o 
 -21   6   6      144.95      103.50     46.62 o 
 -20   6   6        1.94       -1.31     21.44 o 
 -19   6   6        5.92       -7.85     20.14 o 
 -18   6   6       20.27       31.93     20.32 o 
 -17   6   6       54.11       51.09     17.89 o 
 -16   6   6       59.12       65.98     17.15 o 
 -15   6   6      481.58      447.28     21.55 o 
 -14   6   6        3.06      -10.51     12.72 o 
 -13   6   6      488.77      419.70     20.17 o 
 -12   6   6       12.36        5.52     12.82 o 
 -11   6   6      519.59      567.51     21.64 o 
 -10   6   6     1626.57     1565.70     34.76 o 
  -9   6   6      540.72      494.32     19.76 o 
  -8   6   6       99.95      124.31     13.52 o 
  -7   6   6       40.73       44.47     11.70 o 
  -6   6   6       58.17       96.95     11.25 o 
  -5   6   6      831.24      840.87     24.97 o 
  -4   6   6      342.54      440.50     15.22 o 
  -3   6   6      516.07      472.61     14.65 o 
  -2   6   6       44.61       11.93      8.94 o 
  -1   6   6      329.41      355.94     12.50 o 
   0   6   6      133.01      116.70      9.38 o 
   1   6   6       11.87       27.61      8.36 o 
   2   6   6        0.05       -8.04      8.04 o 
   3   6   6     1224.09     1196.43     22.60 o 
   4   6   6      258.15      360.89     29.88 o 
   5   6   6      334.18      401.67     22.94 o 
   6   6   6        1.35       11.87      9.28 o 
   7   6   6      414.22      453.02     17.87 o 
   8   6   6       61.02       40.97     12.98 o 
   9   6   6       40.27       52.68     13.85 o 
  10   6   6     2594.04     2399.66     47.19 o 
  11   6   6      101.67       67.52     15.28 o 
  12   6   6        6.07       -4.12     13.79 o 
  13   6   6      221.20      226.92     20.20 o 
  14   6   6        0.76      -17.15     17.15 o 
  15   6   6      315.91      308.06     26.77 o 
  16   6   6      179.26      190.13     24.89 o 
  17   6   6       81.53       80.56     22.77 o 
  18   6   6       31.58       16.59     23.03 o 
  19   6   6       68.16       44.79     24.29 o 
  20   6   6      484.03      456.16     39.38 o 
  21   6   6      191.98      149.21     32.04 o 
 -20   7   6        0.95      -15.77     22.25 o 
 -19   7   6        9.25       -2.18     21.83 o 
 -18   7   6       76.28       84.31     22.89 o 
 -17   7   6      126.18      120.57     23.20 o 
 -16   7   6       20.72       10.74     17.34 o 
 -15   7   6       81.11       44.08     15.33 o 
 -14   7   6        2.19       -8.28     13.32 o 
 -13   7   6        0.52      -13.24     13.24 o 
 -12   7   6      329.86      350.22     24.30 o 
 -11   7   6      195.43      174.50     16.86 o 
 -10   7   6      504.96      489.11     20.95 o 
  -9   7   6      101.97      135.01     15.25 o 
  -8   7   6        0.56      -12.79     12.79 o 
  -7   7   6      202.57      223.25     16.90 o 
  -6   7   6       79.00       82.47     12.61 o 
  -5   7   6      328.29      346.06     16.19 o 
  -4   7   6      716.31      645.83     25.79 o 
  -3   7   6      589.49      637.13     20.12 o 
  -2   7   6       42.56       31.63     10.63 o 
  -1   7   6      176.12      146.70     12.01 o 
   0   7   6      141.67      164.85     16.29 o 
   1   7   6      129.79       91.41     11.42 o 
   2   7   6      105.95      132.04     12.86 o 
   3   7   6       18.56       14.70     10.13 o 
   4   7   6      403.08      519.84     34.94 o 
   5   7   6       35.69       51.31     14.65 o 
   6   7   6      215.31      224.84     13.73 o 
   7   7   6       31.43       74.46     13.63 o 
   8   7   6       96.64      146.98     21.30 o 
   9   7   6       32.76       24.43     21.18 o 
  10   7   6      256.88      251.12     22.63 o 
  11   7   6      137.83      114.81     18.07 o 
  12   7   6      343.53      304.61     25.73 o 
  13   7   6       18.71       12.21     17.14 o 
  14   7   6      423.89      367.45     28.01 o 
  15   7   6      161.81      188.43     25.37 o 
  16   7   6      728.99      724.52     37.66 o 
  17   7   6      227.33      243.77     27.96 o 
  18   7   6        2.34       -0.81     22.87 o 
  19   7   6       81.86       99.84     26.59 o 
  20   7   6       58.43       47.41     26.06 o 
 -19   8   6       26.29       13.22     22.96 o 
 -18   8   6        2.32       -7.42     21.03 o 
 -17   8   6       28.81       19.13     22.23 o 
 -16   8   6      389.03      386.39     40.52 o 
 -15   8   6      117.11       87.97     22.42 o 
 -14   8   6       11.46        7.34     15.06 o 
 -13   8   6      158.80      188.89     17.97 o 
 -12   8   6       75.27       55.79     16.09 o 
 -11   8   6       25.66      -10.59     13.79 o 
 -10   8   6       21.98       22.51     14.21 o 
  -9   8   6      111.17       90.76     15.90 o 
  -8   8   6       13.02        1.14     13.86 o 
  -7   8   6      102.15      134.19     15.90 o 
  -6   8   6      365.10      311.34     20.92 o 
  -5   8   6       19.70        7.98     12.61 o 
  -4   8   6        0.39       -4.62     12.16 o 
  -3   8   6       22.45       24.15     12.48 o 
  -2   8   6       17.86       12.45     12.27 o 
  -1   8   6     1071.33     1048.44     27.34 o 
   0   8   6      423.27      438.05     17.98 o 
   1   8   6      167.71      157.20     15.38 o 
   2   8   6      190.97      181.83     15.49 o 
   3   8   6        0.90       14.63     12.58 o 
   4   8   6      154.71      151.65     16.01 o 
   5   8   6      718.21      715.32     21.49 o 
   6   8   6        5.48       15.86     14.28 o 
   7   8   6     1508.18     1662.41     48.54 o 
   8   8   6      192.48      207.38     25.48 o 
   9   8   6      356.88      383.64     24.12 o 
  10   8   6       14.43       -4.34     15.93 o 
  11   8   6       89.63       80.13     18.25 o 
  12   8   6        9.54       -3.23     17.27 o 
  13   8   6      120.79      149.03     21.26 o 
  14   8   6      104.43      118.32     20.74 o 
  15   8   6      174.82      198.92     25.66 o 
  16   8   6        0.72      -16.45     20.64 o 
  17   8   6       73.95       37.78     23.47 o 
  18   8   6      164.46      184.20     32.16 o 
 -18   9   6       33.28       15.71     23.76 o 
 -17   9   6       35.09        5.24     22.96 o 
 -16   9   6       11.07       43.13     22.82 o 
 -15   9   6       57.82       50.77     23.00 o 
 -14   9   6        9.20        7.28     18.55 o 
 -13   9   6      156.29      160.02     19.36 o 
 -12   9   6      103.01      103.13     17.82 o 
 -11   9   6      107.48      114.79     17.83 o 
 -10   9   6      510.48      459.28     21.63 o 
  -9   9   6       30.13       28.18     15.99 o 
  -8   9   6        4.72       -4.51     15.45 o 
  -7   9   6      422.59      383.63     21.70 o 
  -6   9   6        5.70      -14.04     14.04 o 
  -5   9   6        4.26      -14.33     14.33 o 
  -4   9   6      114.94      113.68     15.26 o 
  -3   9   6      391.89      376.61     19.56 o 
  -2   9   6      246.45      259.13     19.77 o 
  -1   9   6      912.23      963.97     30.15 o 
   0   9   6       73.89       71.47     15.89 o 
   1   9   6      324.63      301.18     21.81 o 
   2   9   6      826.53      840.26     26.46 o 
   3   9   6     1647.62     1543.80     37.04 o 
   4   9   6      602.43      648.93     24.86 o 
   5   9   6       22.06       22.52     15.79 o 
   6   9   6        4.64        0.94     15.07 o 
   7   9   6       41.56       87.13     26.86 o 
   8   9   6        7.17       -4.62     17.29 o 
   9   9   6     1416.17     1472.42     42.47 o 
  10   9   6        0.01       -6.63     16.64 o 
  11   9   6        0.05        4.92     17.80 o 
  12   9   6       27.94       43.90     19.16 o 
  13   9   6      582.41      544.98     29.13 o 
  14   9   6       58.76       24.67     27.31 o 
  15   9   6        6.12       29.52     22.60 o 
  16   9   6      107.78      187.26     27.58 o 
  17   9   6       34.18       24.50     26.65 o 
 -16  10   6       28.91       65.04     25.69 o 
 -15  10   6        0.48      -22.55     22.55 o 
 -14  10   6       19.95       28.78     22.90 o 
 -13  10   6        3.11      -18.04     18.04 o 
 -12  10   6        7.09       -6.88     17.65 o 
 -11  10   6        4.40        8.28     17.74 o 
 -10  10   6        7.42       30.31     17.39 o 
  -9  10   6       10.43       -1.29     16.62 o 
  -8  10   6      137.22      150.91     19.64 o 
  -7  10   6        6.06       15.56     16.34 o 
  -6  10   6        3.59        7.07     16.22 o 
  -5  10   6       26.76       20.47     16.27 o 
  -4  10   6       78.04       42.86     17.86 o 
  -3  10   6       12.75       23.11     15.64 o 
  -2  10   6        2.86       14.09     15.42 o 
  -1  10   6       29.30       20.10     16.67 o 
   0  10   6       67.28      107.69     18.72 o 
   1  10   6      382.65      461.02     24.72 o 
   2  10   6      471.93      523.51     26.00 o 
   3  10   6       22.24        5.14     17.65 o 
   4  10   6       12.42      -16.48     16.48 o 
   5  10   6      636.84      595.58     28.20 o 
   6  10   6       32.18        9.65     19.93 o 
   7  10   6        5.94      -11.71     19.16 o 
   8  10   6       93.68      187.70     39.40 o 
   9  10   6       77.06      112.62     36.59 o 
  10  10   6        3.54      -18.24     18.24 o 
  11  10   6       25.64        3.36     21.27 o 
  12  10   6       32.23       21.26     19.94 o 
  13  10   6       13.28       -8.98     20.75 o 
  14  10   6       80.80       81.18     22.92 o 
  15  10   6       53.53       19.93     25.04 o 
 -13  11   6       71.00       62.40     25.87 o 
 -12  11   6        0.35      -15.09     18.97 o 
 -11  11   6        1.47      -16.29     16.29 o 
 -10  11   6       60.00       68.77     21.48 o 
  -9  11   6       12.77      -16.63     16.63 o 
  -8  11   6       26.08       28.65     24.48 o 
  -7  11   6       12.16       12.19     18.09 o 
  -6  11   6       25.93       14.73     19.20 o 
  -5  11   6      216.26      225.13     23.45 o 
  -4  11   6        5.09      -17.84     25.41 o 
  -3  11   6      205.22      207.15     24.20 o 
  -2  11   6       99.70      156.55     21.25 o 
  -1  11   6      408.02      374.28     30.76 o 
   0  11   6      923.90      920.07     34.10 o 
   1  11   6       11.16       -4.94     17.45 o 
   2  11   6       30.79       -9.87     18.97 o 
   3  11   6      156.40      102.73     22.16 o 
   4  11   6      468.65      435.63     25.49 o 
   5  11   6      165.81      150.68     22.70 o 
   6  11   6      438.87      474.25     34.11 o 
   7  11   6        0.01        1.77     21.22 o 
   8  11   6      107.52      121.77     23.63 o 
   9  11   6       14.85       36.76     22.52 o 
  10  11   6        4.02        8.57     21.94 o 
  11  11   6        0.87        5.06     22.77 o 
  12  11   6       16.47       25.84     23.98 o 
 -10  12   6       19.90       -4.45     20.75 o 
  -9  12   6        6.41       27.06     26.13 o 
  -8  12   6        0.00       13.60     25.24 o 
  -7  12   6        5.02       -5.37     19.99 o 
  -6  12   6       14.88       24.97     21.93 o 
  -5  12   6       37.66       42.82     22.92 o 
  -4  12   6       22.65       21.10     21.28 o 
  -3  12   6       14.59      -21.44     21.44 o 
  -2  12   6       15.14       -0.50     20.71 o 
  -1  12   6      342.34      324.01     29.80 o 
   0  12   6        3.14       -2.51     18.42 o 
   1  12   6       23.18       12.46     20.34 o 
   2  12   6       87.86       66.49     22.46 o 
   3  12   6       18.36       26.24     21.32 o 
   4  12   6      188.91      216.95     25.56 o 
   5  12   6       10.62      -23.06     23.06 o 
   6  12   6       22.93        8.79     28.39 o 
   7  12   6        0.10      -11.59     23.89 o 
   8  12   6       31.90       32.42     25.77 o 
   9  12   6      132.91      118.17     28.12 o 
  -2  13   6       89.74       84.44     29.73 o 
  -1  13   6       20.81       28.97     26.43 o 
   0  13   6       14.29      -23.12     23.12 o 
   1  13   6        1.13      -21.70     21.70 o 
   2  13   6        9.33      -11.73     24.69 o 
 -21   0   7      548.98      601.76     67.36 o 
 -19   0   7        6.93      -17.23     17.23 o 
 -17   0   7        3.59       -8.48     16.16 o 
 -15   0   7      472.94      528.44     26.41 o 
 -13   0   7     1182.12     1202.10     32.10 o 
 -11   0   7       49.04       18.28     11.71 o 
  -9   0   7     2650.26     3015.58     56.47 o 
  -7   0   7     1676.19     2163.10     41.87 o 
  -5   0   7      459.57      465.65     14.93 o 
  -3   0   7       92.02      129.78     10.35 o 
  -1   0   7      357.71      326.32     14.63 o 
   1   0   7      956.53     1009.57     21.92 o 
   3   0   7    17685.22    16301.79    256.73 o 
   5   0   7     1718.56     1793.69     35.64 o 
   7   0   7      784.55     1077.50     30.83 o 
   9   0   7       71.86       75.24     17.37 o 
  11   0   7      477.09      413.64     22.90 o 
  13   0   7     2068.76     2067.98     54.45 o 
  15   0   7       15.87       21.90     22.71 o 
  17   0   7      159.03      164.94     29.11 o 
  19   0   7     2043.40     1783.34     81.86 o 
  21   0   7      366.98      416.95     48.94 o 
  23   0   7       24.53       91.93     74.99 o 
 -23   1   7        1.28      -37.72     84.87 o 
 -22   1   7       20.45       13.50     35.55 o 
 -21   1   7      344.73      311.42     31.82 o 
 -20   1   7       65.68       47.28     24.52 o 
 -19   1   7       35.90       14.84     17.39 o 
 -18   1   7       75.86       60.69     14.41 o 
 -17   1   7       73.84       81.18     16.63 o 
 -16   1   7       60.73       57.97     12.67 o 
 -15   1   7        8.74       -9.98      9.98 o 
 -14   1   7       33.75       18.12     10.04 o 
 -13   1   7      239.00      202.95     11.19 o 
 -12   1   7      143.06       84.51      8.77 o 
 -11   1   7       35.89       29.24      7.36 o 
 -10   1   7        6.56        0.27      6.43 o 
  -9   1   7     4717.81     5369.71     65.27 o 
  -8   1   7     1174.81     1206.12     20.08 o 
  -7   1   7      921.93      973.97     17.20 o 
  -6   1   7     1413.72     1388.75     20.01 o 
  -5   1   7     1354.69     1416.25     20.74 o 
  -4   1   7      723.78      634.53     13.45 o 
  -3   1   7     1962.95     1865.10     26.75 o 
  -2   1   7       41.37       37.31      7.71 o 
  -1   1   7     2189.39     1959.77     27.72 o 
   0   1   7      809.09      874.80     14.32 o 
   1   1   7     1123.77     1015.67     15.53 o 
   2   1   7      763.20      573.66     11.45 o 
   3   1   7      341.11      286.78      8.71 o 
   4   1   7        6.72       20.81      6.04 o 
   5   1   7      167.75      207.78      8.79 o 
   6   1   7     1054.92     1117.41     21.67 o 
   7   1   7      577.27      693.31     18.77 o 
   8   1   7      544.37      585.75     14.90 o 
   9   1   7     1964.44     1908.12     35.51 o 
  10   1   7        4.29        6.14      9.93 o 
  11   1   7       23.05       10.09      9.66 o 
  12   1   7      651.80      546.78     18.80 o 
  13   1   7       50.36       39.45     13.15 o 
  14   1   7      557.46      584.80     22.83 o 
  15   1   7       32.12       48.61     16.40 o 
  16   1   7      145.19      104.46     18.42 o 
  17   1   7      106.21       89.57     20.47 o 
  18   1   7       45.74       22.20     21.18 o 
  19   1   7      543.68      534.61     32.16 o 
  20   1   7       84.83      100.03     24.49 o 
  21   1   7        2.72      -21.70     22.25 o 
  22   1   7      193.55      160.14     30.91 o 
  23   1   7       10.39       69.05     29.60 o 
 -24   2   7       69.66       85.76     42.53 o 
 -23   2   7      312.40      327.56     40.40 o 
 -22   2   7       75.56      118.19     35.66 o 
 -21   2   7       87.39       51.47     31.82 o 
 -20   2   7      168.74      179.73     22.69 o 
 -19   2   7        1.32       -0.50     20.88 o 
 -18   2   7      160.85      183.55     17.07 o 
 -17   2   7       25.92       26.26     13.69 o 
 -16   2   7      146.47      130.56     14.25 o 
 -15   2   7       23.57        9.08     11.08 o 
 -14   2   7       57.25       62.77     10.75 o 
 -13   2   7       63.57       48.56      9.94 o 
 -12   2   7     1252.91     1140.60     23.27 o 
 -11   2   7      495.19      440.09     12.94 o 
 -10   2   7       61.61       92.64      7.97 o 
  -9   2   7       47.38       31.03      8.29 o 
  -8   2   7      205.71      132.37      8.05 o 
  -7   2   7      647.00      632.26     13.70 o 
  -6   2   7      229.96      215.99      8.34 o 
  -5   2   7     1001.64     1043.58     17.17 o 
  -4   2   7      847.45      802.04     14.67 o 
  -3   2   7      418.45      398.43      9.52 o 
  -2   2   7      105.61       91.18      5.44 o 
  -1   2   7      101.32       64.29      5.11 o 
   0   2   7     1740.51     1656.22     23.18 o 
   1   2   7        8.18       -4.47      4.47 o 
   2   2   7     1287.29     1286.67     18.83 o 
   3   2   7      123.78      103.18      6.90 o 
   4   2   7       65.88      118.77      9.70 o 
   5   2   7      134.19      249.50     28.17 o 
   6   2   7       65.65      113.60      6.27 o 
   7   2   7       54.81       26.49      6.87 o 
   8   2   7     1412.42     1333.19     24.04 o 
   9   2   7      262.83      293.96     11.36 o 
  10   2   7     1359.56     1278.20     28.33 o 
  11   2   7      249.69      204.71     13.18 o 
  12   2   7       78.39       62.56     14.10 o 
  13   2   7       16.13        0.32     12.51 o 
  14   2   7       13.62       21.36     13.77 o 
  15   2   7        4.71       -7.79     14.56 o 
  16   2   7      735.31      670.61     28.28 o 
  17   2   7      207.45      236.09     24.16 o 
  18   2   7      136.66      117.96     22.97 o 
  19   2   7       28.68       32.61     22.18 o 
  20   2   7       15.73       11.38     22.32 o 
  21   2   7       74.84       83.83     32.27 o 
  22   2   7       44.71       45.72     25.50 o 
  23   2   7       75.36       98.36     30.30 o 
 -23   3   7      122.37       94.31     34.75 o 
 -22   3   7        1.99      -28.21     28.21 o 
 -21   3   7      108.76       88.19     45.13 o 
 -20   3   7       13.08       27.59     27.15 o 
 -19   3   7      236.40      255.41     22.92 o 
 -18   3   7       35.99       23.10     16.93 o 
 -17   3   7      150.42      133.09     15.12 o 
 -16   3   7      324.40      330.89     17.82 o 
 -15   3   7      154.78      145.09     14.27 o 
 -14   3   7        0.05      -11.86     11.86 o 
 -13   3   7        0.56      -10.39     10.39 o 
 -12   3   7      377.02      336.94     14.57 o 
 -11   3   7        4.76       -8.27      8.27 o 
 -10   3   7        1.34       -6.65      6.65 o 
  -9   3   7      637.77      556.56     14.12 o 
  -8   3   7      315.12      344.32     10.79 o 
  -7   3   7       38.13       55.86      6.71 o 
  -6   3   7      702.40      897.66     16.46 o 
  -5   3   7      279.93      341.81     10.83 o 
  -4   3   7      881.70      912.80     16.12 o 
  -3   3   7     2023.05     2231.84     30.25 o 
  -2   3   7     1942.09     2321.81     31.23 o 
  -1   3   7      260.83      271.96      9.03 o 
   0   3   7      516.81      423.23     11.29 o 
   1   3   7      277.08      216.35     11.83 o 
   2   3   7     1940.86     1777.04     25.68 o 
   3   3   7      414.40      432.90     13.27 o 
   4   3   7      390.71      515.07     28.73 o 
   5   3   7     1899.24     2133.81     30.16 o 
   6   3   7      935.72     1086.85     18.99 o 
   7   3   7      202.13      267.18     19.14 o 
   8   3   7      329.95      396.33     27.41 o 
   9   3   7      930.76      843.67     19.74 o 
  10   3   7     1739.57     1651.87     29.21 o 
  11   3   7       39.10       -0.52     10.83 o 
  12   3   7      602.32      664.75     24.14 o 
  13   3   7      308.30      259.11     19.73 o 
  14   3   7       74.59       42.10     15.75 o 
  15   3   7      210.35      167.94     18.40 o 
  16   3   7       24.79       12.02     16.39 o 
  17   3   7      134.60      131.71     20.82 o 
  18   3   7       64.33       71.36     21.79 o 
  19   3   7       91.10       72.38     22.29 o 
  20   3   7      628.59      606.21     37.63 o 
  21   3   7        3.60      -20.18     22.59 o 
  22   3   7      490.57      507.72     77.47 o 
 -23   4   7       33.19       65.36     52.87 o 
 -22   4   7        0.00       -7.13     31.31 o 
 -21   4   7       62.01       70.44     33.56 o 
 -20   4   7       65.06       47.27     22.85 o 
 -19   4   7        3.43      -19.98     19.98 o 
 -18   4   7      151.18      150.96     21.90 o 
 -17   4   7       51.23       55.87     17.30 o 
 -16   4   7      192.47      227.64     16.58 o 
 -15   4   7      258.71      231.90     19.58 o 
 -14   4   7      104.22       97.37     13.54 o 
 -13   4   7        5.31        8.08     13.93 o 
 -12   4   7      508.83      484.85     20.52 o 
 -11   4   7       22.78       35.52     10.61 o 
 -10   4   7      142.34      119.47     12.47 o 
  -9   4   7       25.51       18.93      7.74 o 
  -8   4   7     2469.70     2475.11     36.95 o 
  -7   4   7     2669.66     2514.55     37.06 o 
  -6   4   7     1594.06     1445.09     24.70 o 
  -5   4   7       66.43       64.12      7.65 o 
  -4   4   7     3531.48     3797.85     48.03 o 
  -3   4   7     2883.82     2946.77     38.93 o 
  -2   4   7     1967.31     1958.26     28.31 o 
  -1   4   7      152.96      220.53      8.98 o 
   0   4   7       16.60       23.35      6.59 o 
   1   4   7       84.65       73.46      8.45 o 
   2   4   7     1077.16     1229.21     20.15 o 
   3   4   7      726.98      657.86     15.62 o 
   4   4   7     2340.60     2681.71     36.91 o 
   5   4   7     3402.33     3811.94     49.28 o 
   6   4   7      364.71      315.96     24.13 o 
   7   4   7      767.65      857.07     28.49 o 
   8   4   7      745.33      665.84     24.65 o 
   9   4   7      417.04      501.30     16.11 o 
  10   4   7       12.04        1.70     13.08 o 
  11   4   7      986.53      996.67     27.73 o 
  12   4   7      142.97      133.56     18.58 o 
  13   4   7        3.30      -14.94     14.94 o 
  14   4   7      287.59      267.50     20.55 o 
  15   4   7      103.70      111.29     18.04 o 
  16   4   7        8.61       16.28     17.11 o 
  17   4   7      626.54      611.88     28.91 o 
  18   4   7       16.80       12.66     17.97 o 
  19   4   7      644.03      651.97     40.22 o 
  20   4   7        7.26       11.09     24.42 o 
  21   4   7      398.75      441.97     38.61 o 
  22   4   7       54.15       57.61     29.79 o 
 -22   5   7       97.92       71.95     40.20 o 
 -21   5   7       24.21       21.83     23.66 o 
 -20   5   7       21.41       37.37     23.05 o 
 -19   5   7        8.55       21.44     20.17 o 
 -18   5   7        0.07        8.35     19.05 o 
 -17   5   7        6.56       -0.56     18.22 o 
 -16   5   7      641.68      655.83     24.17 o 
 -15   5   7        2.52       -2.93     12.69 o 
 -14   5   7       21.85       24.71     12.54 o 
 -13   5   7       75.76       95.89     14.29 o 
 -12   5   7       13.06       12.16     15.59 o 
 -11   5   7      437.01      399.12     17.95 o 
 -10   5   7       75.25      107.27     12.81 o 
  -9   5   7      465.29      459.29     17.77 o 
  -8   5   7      254.08      243.80     12.20 o 
  -7   5   7      616.65      556.39     16.17 o 
  -6   5   7       10.28       -7.76      7.76 o 
  -5   5   7      802.07      706.25     17.37 o 
  -4   5   7     3160.87     3329.02     47.06 o 
  -3   5   7      561.47      574.77     13.46 o 
  -2   5   7      114.80      134.14      8.83 o 
  -1   5   7      609.14      551.31     15.21 o 
   0   5   7      101.69      136.14      9.02 o 
   1   5   7        4.56       -1.53      7.01 o 
   2   5   7      195.95      183.63     11.14 o 
   3   5   7      694.80      709.97     25.15 o 
   4   5   7      351.88      426.27     32.18 o 
   5   5   7      147.05      183.82     14.70 o 
   6   5   7      275.22      216.24     11.22 o 
   7   5   7     4452.25     4360.75     56.62 o 
   8   5   7      210.41      281.27     26.62 o 
   9   5   7     1525.99     1385.12     41.20 o 
  10   5   7       14.68       26.40     13.52 o 
  11   5   7      254.08      268.35     21.39 o 
  12   5   7       82.33      112.21     15.64 o 
  13   5   7        0.69      -14.25     14.25 o 
  14   5   7        7.59      -15.20     15.20 o 
  15   5   7       10.13        8.88     16.84 o 
  16   5   7      249.57      224.75     22.52 o 
  17   5   7       32.96       75.95     22.81 o 
  18   5   7       10.51       10.36     21.73 o 
  19   5   7      550.15      566.98     49.65 o 
  20   5   7      115.18      110.83     49.26 o 
  21   5   7       54.42        6.91     28.87 o 
 -21   6   7        5.51        9.84     24.47 o 
 -20   6   7       88.70      104.59     23.65 o 
 -19   6   7      153.12      168.92     27.13 o 
 -18   6   7       29.79       -4.50     20.30 o 
 -17   6   7       20.85       26.76     19.57 o 
 -16   6   7        2.95        3.18     14.96 o 
 -15   6   7      393.65      437.93     23.47 o 
 -14   6   7       20.82       22.29     13.58 o 
 -13   6   7      184.13      206.99     16.50 o 
 -12   6   7     1374.86     1372.38     33.52 o 
 -11   6   7      896.12      856.44     26.09 o 
 -10   6   7      377.49      430.15     19.56 o 
  -9   6   7     2134.42     2136.41     41.80 o 
  -8   6   7      169.59      175.13     14.43 o 
  -7   6   7       47.81       44.42     10.42 o 
  -6   6   7        0.37       -1.22      9.34 o 
  -5   6   7      741.16      833.74     19.23 o 
  -4   6   7       21.08       18.60      9.18 o 
  -3   6   7        4.34       17.05      9.28 o 
  -2   6   7      245.01      255.56     13.01 o 
  -1   6   7      210.43      162.51     11.99 o 
   0   6   7      735.42      792.75     18.57 o 
   1   6   7      241.26      229.85     11.43 o 
   2   6   7        4.85       14.88      8.62 o 
   3   6   7        5.85        8.67     10.99 o 
   4   6   7      454.95      635.36     42.57 o 
   5   6   7      820.22      840.87     20.69 o 
   6   6   7      879.38      842.21     20.93 o 
   7   6   7       14.98        1.22     11.26 o 
   8   6   7      167.87      201.95     24.91 o 
   9   6   7     2265.81     2260.59     44.98 o 
  10   6   7      170.24      156.09     16.37 o 
  11   6   7       50.51       60.83     14.14 o 
  12   6   7     1293.91     1220.14     33.28 o 
  13   6   7      604.31      546.21     36.81 o 
  14   6   7       19.49       18.22     19.16 o 
  15   6   7      932.05      893.54     37.02 o 
  16   6   7        1.63      -23.12     23.12 o 
  17   6   7      517.79      488.41     31.61 o 
  18   6   7      423.33      428.42     42.93 o 
  19   6   7       13.40       42.98     24.59 o 
  20   6   7       71.73      109.30     33.45 o 
 -20   7   7        7.60        2.49     22.65 o 
 -19   7   7        0.00        5.21     21.97 o 
 -18   7   7       55.59       93.49     22.58 o 
 -17   7   7      925.93      896.69     38.96 o 
 -16   7   7       18.79      -19.28     19.28 o 
 -15   7   7      100.95       80.03     18.49 o 
 -14   7   7        7.08       18.91     15.71 o 
 -13   7   7      974.07      967.69     34.80 o 
 -12   7   7      185.55      134.46     16.37 o 
 -11   7   7      278.28      284.27     18.46 o 
 -10   7   7      128.02      138.92     15.48 o 
  -9   7   7      107.79      122.66     15.23 o 
  -8   7   7       12.59       15.08     12.93 o 
  -7   7   7      828.84      849.77     24.83 o 
  -6   7   7        2.06        2.05     11.13 o 
  -5   7   7      164.32      141.78     12.99 o 
  -4   7   7       90.44      129.64     13.19 o 
  -3   7   7       24.23       26.87     12.31 o 
  -2   7   7      799.64      793.82     21.74 o 
  -1   7   7      113.34       95.49     11.60 o 
   0   7   7      255.95      314.19     14.14 o 
   1   7   7        0.06        6.09     10.49 o 
   2   7   7       46.98       41.91     10.58 o 
   3   7   7      418.34      449.69     16.90 o 
   4   7   7     1243.61     1074.85     24.78 o 
   5   7   7      230.30      215.92     14.29 o 
   6   7   7      309.26      382.06     37.88 o 
   7   7   7      534.99      589.37     23.30 o 
   8   7   7      801.66      932.22     45.31 o 
   9   7   7      162.40      246.10     67.00 o 
  10   7   7     1302.84     1236.23     36.59 o 
  11   7   7      381.30      377.46     22.96 o 
  12   7   7      619.07      644.13     27.94 o 
  13   7   7      238.84      226.83     21.24 o 
  14   7   7      885.10      869.99     37.97 o 
  15   7   7      750.66      729.87     35.66 o 
  16   7   7      128.45      109.13     24.16 o 
  17   7   7      107.76      155.41     25.47 o 
  18   7   7      184.57      200.48     27.55 o 
  19   7   7        5.67       -2.78     23.82 o 
 -19   8   7      122.44      104.86     25.73 o 
 -18   8   7      116.61      110.86     25.29 o 
 -17   8   7       26.72        3.22     21.86 o 
 -16   8   7      229.65      166.60     34.80 o 
 -15   8   7       64.57       85.34     19.61 o 
 -14   8   7        3.36       -2.84     17.16 o 
 -13   8   7       21.90        1.47     16.72 o 
 -12   8   7       34.60       37.99     17.04 o 
 -11   8   7       22.00       39.93     15.33 o 
 -10   8   7      176.60      190.58     18.10 o 
  -9   8   7      401.52      418.71     21.04 o 
  -8   8   7        0.81       -2.95     12.32 o 
  -7   8   7        4.59        5.99     13.97 o 
  -6   8   7      298.28      352.45     19.94 o 
  -5   8   7       17.07       23.40     12.29 o 
  -4   8   7      153.83      146.81     15.09 o 
  -3   8   7        1.00       13.65     13.09 o 
  -2   8   7       34.94       16.87     12.85 o 
  -1   8   7      402.85      449.12     27.58 o 
   0   8   7       13.34        9.79     12.28 o 
   1   8   7      841.68      930.95     36.62 o 
   2   8   7      294.77      295.93     17.70 o 
   3   8   7       47.87       51.06     13.99 o 
   4   8   7      125.73      150.85     16.48 o 
   5   8   7      291.57      303.00     17.12 o 
   6   8   7      363.57      430.71     19.07 o 
   7   8   7       76.38       68.79     17.61 o 
   8   8   7        6.19       38.61     39.43 o 
   9   8   7       31.43       53.63     17.65 o 
  10   8   7      407.88      536.40     38.59 o 
  11   8   7      550.14      600.78     30.99 o 
  12   8   7      326.08      313.86     23.86 o 
  13   8   7       21.68      -18.96     18.96 o 
  14   8   7      689.14      709.29     36.45 o 
  15   8   7       89.97       80.17     28.36 o 
  16   8   7      152.51      162.52     26.11 o 
  17   8   7       10.64      -21.32     23.37 o 
  18   8   7        3.42        8.00     24.15 o 
 -17   9   7       29.43       42.00     24.81 o 
 -16   9   7      151.78       88.04     29.01 o 
 -15   9   7      112.97       69.76     24.55 o 
 -14   9   7       27.26       31.09     19.52 o 
 -13   9   7       11.27       16.77     18.19 o 
 -12   9   7       18.14        8.64     17.35 o 
 -11   9   7       23.14       30.62     17.63 o 
 -10   9   7        2.10        8.19     16.90 o 
  -9   9   7       20.06       22.65     14.27 o 
  -8   9   7       74.42       69.33     16.85 o 
  -7   9   7      100.31       72.58     16.39 o 
  -6   9   7       57.92       50.47     15.11 o 
  -5   9   7      719.72      693.82     26.35 o 
  -4   9   7      140.15      163.58     16.18 o 
  -3   9   7      115.68      132.23     16.02 o 
  -2   9   7      284.57      277.50     20.75 o 
  -1   9   7      132.87      124.32     17.35 o 
   0   9   7     2955.08     2800.64     53.16 o 
   1   9   7      403.94      407.16     21.44 o 
   2   9   7       19.23       42.74     14.85 o 
   3   9   7     1151.05     1123.84     31.80 o 
   4   9   7        5.61        7.47     14.54 o 
   5   9   7       51.50       48.10     16.35 o 
   6   9   7      813.29      937.45     36.61 o 
   7   9   7      308.13      293.11     25.47 o 
   8   9   7     1339.58     1367.50     44.17 o 
   9   9   7       93.05       87.87     19.18 o 
  10   9   7      158.77      140.37     20.86 o 
  11   9   7       60.04       24.18     18.85 o 
  12   9   7        4.76      -18.07     18.07 o 
  13   9   7       11.89       -4.25     17.95 o 
  14   9   7      136.32      121.33     24.89 o 
  15   9   7       57.89       66.95     24.12 o 
  16   9   7       66.77       37.61     24.61 o 
 -15  10   7       10.36       13.23     23.47 o 
 -14  10   7       24.52       -7.76     22.03 o 
 -13  10   7        0.28       -6.55     18.79 o 
 -12  10   7        2.85       20.60     20.22 o 
 -11  10   7      247.07      255.82     27.20 o 
 -10  10   7      114.92      110.62     20.25 o 
  -9  10   7       82.57       63.87     17.25 o 
  -8  10   7       49.62       36.07     16.47 o 
  -7  10   7       20.95       19.67     15.48 o 
  -6  10   7      227.84      223.43     20.85 o 
  -5  10   7        3.51       -1.72     15.79 o 
  -4  10   7      218.06      232.78     22.02 o 
  -3  10   7        0.36      -13.87     15.32 o 
  -2  10   7        7.74       28.63     15.83 o 
  -1  10   7       79.39       48.85     16.34 o 
   0  10   7      114.11      141.66     19.34 o 
   1  10   7      288.65      341.95     23.15 o 
   2  10   7       48.08       47.72     17.61 o 
   3  10   7      423.58      423.33     32.90 o 
   4  10   7       51.23       55.20     21.62 o 
   5  10   7      190.89      174.31     20.79 o 
   6  10   7      180.51      243.62     24.97 o 
   7  10   7      676.32      757.94     35.28 o 
   8  10   7      227.93      233.20     28.35 o 
   9  10   7      156.99      140.06     39.33 o 
  10  10   7       68.30       31.63     25.35 o 
  11  10   7       41.97       84.50     22.37 o 
  12  10   7      156.85      136.19     24.58 o 
  13  10   7        1.55       11.63     21.36 o 
  14  10   7       21.86       21.05     26.65 o 
 -13  11   7        0.76        2.51     20.03 o 
 -12  11   7        7.38        5.44     20.22 o 
 -11  11   7        3.09       38.02     23.07 o 
 -10  11   7       19.66       -2.18     17.87 o 
  -9  11   7       18.87       61.36     21.18 o 
  -8  11   7       64.57       62.82     21.76 o 
  -7  11   7       61.27       29.94     21.49 o 
  -6  11   7      103.97       95.19     22.16 o 
  -5  11   7      270.08      293.62     24.44 o 
  -4  11   7       22.92       37.43     20.62 o 
  -3  11   7      166.37      183.70     24.87 o 
  -2  11   7      145.88      172.58     21.93 o 
  -1  11   7        1.67        1.45     18.11 o 
   0  11   7      116.38      113.27     20.88 o 
   1  11   7        0.23      -16.87     16.87 o 
   2  11   7      132.48       97.97     21.94 o 
   3  11   7       78.31       63.92     21.33 o 
   4  11   7       41.34       25.39     19.69 o 
   5  11   7       20.67      -18.61     22.71 o 
   6  11   7       10.81      -22.63     22.63 o 
   7  11   7       46.62       80.23     23.16 o 
   8  11   7       11.03       -7.32     21.55 o 
   9  11   7        0.92      -21.61     21.61 o 
  10  11   7       28.36        7.40     21.41 o 
  11  11   7        5.01      -21.70     21.70 o 
  12  11   7       14.97        3.50     23.15 o 
  -9  12   7       10.56       22.39     24.04 o 
  -8  12   7        8.96       -0.44     25.93 o 
  -7  12   7      110.17       88.93     28.09 o 
  -6  12   7        0.25       -3.09     23.97 o 
  -5  12   7        2.33       -3.09     25.15 o 
  -4  12   7       69.96       61.83     26.65 o 
  -3  12   7       17.28      -21.01     21.01 o 
  -2  12   7      100.95       75.99     26.26 o 
  -1  12   7       37.56       20.95     22.84 o 
   0  12   7        1.02      -18.52     18.52 o 
   1  12   7        3.17       -4.92     21.09 o 
   2  12   7        4.16       -2.34     20.79 o 
   3  12   7       38.00       46.84     21.74 o 
   4  12   7        0.06      -18.81     22.99 o 
   5  12   7      147.56      164.98     25.73 o 
   6  12   7        0.57      -23.08     23.08 o 
   7  12   7        2.87      -21.16     23.53 o 
   8  12   7       54.61       37.58     26.18 o 
 -20   0   8        0.11      -50.30     51.19 o 
 -18   0   8      455.09      447.65     30.08 o 
 -16   0   8       32.28       -0.12     16.64 o 
 -14   0   8      152.96      206.55     16.35 o 
 -12   0   8     2572.66     2450.12     50.45 o 
 -10   0   8      534.16      690.52     23.97 o 
  -8   0   8      738.30      674.35     20.89 o 
  -6   0   8      720.49      847.99     24.80 o 
  -4   0   8     1075.70     1060.85     23.78 o 
  -2   0   8    20402.45    19824.16    348.56 o 
   0   0   8     2446.88     1908.40     37.02 o 
   2   0   8      194.98      113.19      8.26 o 
   4   0   8     3042.12     2861.31     52.10 o 
   6   0   8     2756.50     3054.40     56.01 o 
   8   0   8     2463.62     2727.61     51.70 o 
  10   0   8     1944.35     1871.87     49.27 o 
  12   0   8       53.87       77.97     18.17 o 
  14   0   8      584.85      525.33     36.70 o 
  16   0   8       37.73       61.76     24.14 o 
  18   0   8     2358.25     2333.09    190.67 o 
  20   0   8      215.09      223.37     49.40 o 
  22   0   8      122.33       57.41     40.87 o 
 -22   1   8        7.47        2.69     64.67 o 
 -21   1   8       14.64       66.15     29.85 o 
 -20   1   8       31.66      -22.17     22.17 o 
 -19   1   8        1.43      -14.75     14.75 o 
 -18   1   8       39.27       41.81     15.09 o 
 -17   1   8       17.71       30.94     12.75 o 
 -16   1   8      415.77      484.15     19.01 o 
 -15   1   8       47.90       28.40     10.73 o 
 -14   1   8        1.80       -9.69      9.69 o 
 -13   1   8      673.60      722.70     17.82 o 
 -12   1   8      128.31      133.20     10.72 o 
 -11   1   8       75.86       82.49      8.64 o 
 -10   1   8       39.74       17.52      7.36 o 
  -9   1   8     4705.04     4830.85     56.95 o 
  -8   1   8       11.41       18.10      6.23 o 
  -7   1   8      219.59      153.63      7.81 o 
  -6   1   8        3.18       -3.85      5.25 o 
  -5   1   8      674.41      705.05     13.66 o 
  -4   1   8      104.34      136.92      8.45 o 
  -3   1   8       18.56       21.13      5.60 o 
  -2   1   8      196.15      229.81      8.57 o 
  -1   1   8     1640.55     1681.14     25.30 o 
   0   1   8        0.96       -6.45      6.45 o 
   1   1   8      272.34      237.16      7.58 o 
   2   1   8     6512.21     6421.73     75.05 o 
   3   1   8        4.28       -4.97      4.97 o 
   4   1   8       45.71       14.37      5.36 o 
   5   1   8      408.35      422.05     10.76 o 
   6   1   8       22.62        9.67      6.68 o 
   7   1   8       91.93      197.47      9.35 o 
   8   1   8      728.19     1231.84     94.79 o 
   9   1   8      569.33      524.63     16.98 o 
  10   1   8      987.04     1128.80     25.85 o 
  11   1   8      494.70      492.99     18.02 o 
  12   1   8     1685.71     1519.04     31.82 o 
  13   1   8      154.22      145.91     16.14 o 
  14   1   8      459.46      471.98     21.61 o 
  15   1   8      659.61      533.38     26.44 o 
  16   1   8       24.03      -14.25     15.75 o 
  17   1   8      420.14      437.38     33.07 o 
  18   1   8      235.12      249.18     38.21 o 
  19   1   8      150.11      180.61     29.72 o 
  20   1   8       53.14       65.54     23.48 o 
  21   1   8       23.94       21.49     25.08 o 
  22   1   8       36.89       31.37     27.36 o 
  23   1   8       69.31      111.94     40.45 o 
 -24   2   8        2.73      -46.70     68.26 o 
 -23   2   8       16.95      -64.35     88.47 o 
 -22   2   8        0.67      -29.23     29.23 o 
 -21   2   8       19.61        0.52     29.46 o 
 -20   2   8      430.53      445.40     30.79 o 
 -19   2   8       20.49       46.66     20.77 o 
 -18   2   8      458.03      414.67     23.90 o 
 -17   2   8        0.54       11.87     14.22 o 
 -16   2   8       10.47        5.35     15.35 o 
 -15   2   8      344.49      349.60     16.21 o 
 -14   2   8      339.63      337.16     15.64 o 
 -13   2   8        1.93       -1.11      9.26 o 
 -12   2   8      288.51      314.36     13.44 o 
 -11   2   8       35.18       10.66      7.42 o 
 -10   2   8        4.72       13.76      6.91 o 
  -9   2   8     1830.97     1819.61     27.49 o 
  -8   2   8      503.57      509.22     12.94 o 
  -7   2   8     1097.07      915.68     16.97 o 
  -6   2   8     2106.41     2242.97     30.83 o 
  -5   2   8      650.07      539.81     12.46 o 
  -4   2   8        0.23       32.54      5.58 o 
  -3   2   8      116.48      135.73      8.80 o 
  -2   2   8     1751.62     1924.74     26.64 o 
  -1   2   8      456.46      479.16     10.91 o 
   0   2   8      336.58      269.90      8.89 o 
   1   2   8     6358.36     6859.03     80.07 o 
   2   2   8     2204.50     2170.63     35.79 o 
   3   2   8       39.89      194.52      9.61 o 
   4   2   8      839.64      848.35     15.95 o 
   5   2   8      379.58      385.87     10.56 o 
   6   2   8      201.46      188.90      8.05 o 
   7   2   8      113.42      155.53     13.05 o 
   8   2   8      219.26      228.93     10.77 o 
   9   2   8     2767.26     3192.78     56.83 o 
  10   2   8      246.28      255.57     13.71 o 
  11   2   8     3140.65     3129.43     50.95 o 
  12   2   8     1065.99     1028.92     29.43 o 
  13   2   8      583.25      610.12     23.93 o 
  14   2   8      694.06      676.48     25.53 o 
  15   2   8       14.73        6.97     15.83 o 
  16   2   8       41.49       67.82     19.62 o 
  17   2   8       91.45       96.17     20.78 o 
  18   2   8        4.78      -19.85     19.85 o 
  19   2   8        8.23       19.28     20.69 o 
  20   2   8       18.11       14.93     23.07 o 
  21   2   8      680.33      646.58     37.73 o 
  22   2   8       14.62       -1.21     25.10 o 
 -23   3   8        8.37      -44.92     61.07 o 
 -22   3   8       97.72       68.26     44.67 o 
 -21   3   8      255.00      247.07     27.97 o 
 -20   3   8       58.84       65.10     22.46 o 
 -19   3   8       30.15        6.97     20.76 o 
 -18   3   8        9.89        3.01     19.79 o 
 -17   3   8      573.60      501.99     23.07 o 
 -16   3   8       12.43        0.73     13.10 o 
 -15   3   8       36.15       13.05     15.84 o 
 -14   3   8        4.40        0.54     10.99 o 
 -13   3   8      253.33      327.90     16.27 o 
 -12   3   8       29.89       28.60      9.79 o 
 -11   3   8       42.59       29.66      9.67 o 
 -10   3   8       27.99       28.10      7.85 o 
  -9   3   8      476.27      467.04     17.09 o 
  -8   3   8      669.62      591.11     14.27 o 
  -7   3   8       14.43       -3.35      6.56 o 
  -6   3   8      857.89      813.94     15.92 o 
  -5   3   8     1142.22     1211.86     20.11 o 
  -4   3   8     1683.86     1752.03     25.50 o 
  -3   3   8       73.09      117.56      7.48 o 
  -2   3   8       60.21       29.57      7.18 o 
  -1   3   8     1270.82     1241.51     45.73 o 
   0   3   8       17.82       41.58      8.84 o 
   1   3   8       23.67       -9.20     12.39 o 
   2   3   8      517.66      716.75     15.30 o 
   3   3   8     5165.71     5638.11     67.91 o 
   4   3   8     1127.38     1134.66     19.65 o 
   5   3   8     1435.89     1311.45     21.79 o 
   6   3   8     2316.58     2384.12     33.48 o 
   7   3   8     2765.41     2803.76     41.42 o 
   8   3   8       47.37       35.30      8.91 o 
   9   3   8     3005.25     3043.60     45.28 o 
  10   3   8     2450.49     2254.57     36.98 o 
  11   3   8      584.77      580.26     31.16 o 
  12   3   8      637.54      633.25     24.14 o 
  13   3   8       10.88       -4.38     14.52 o 
  14   3   8      182.26      179.69     20.42 o 
  15   3   8       62.70       48.04     16.86 o 
  16   3   8      391.32      368.37     28.35 o 
  17   3   8        0.11      -18.77     18.77 o 
  18   3   8       72.51       47.69     21.10 o 
  19   3   8      134.28      181.32     33.15 o 
  20   3   8      417.51      406.68     32.18 o 
  21   3   8      138.01      131.78     27.89 o 
  22   3   8        3.51       33.88     24.87 o 
 -23   4   8        0.46        9.86     33.66 o 
 -22   4   8       51.90       57.97     33.78 o 
 -21   4   8        9.28      -13.75     22.72 o 
 -20   4   8        0.78       16.21     22.34 o 
 -19   4   8       38.07       30.87     21.98 o 
 -18   4   8       92.49      110.75     18.31 o 
 -17   4   8       16.72        5.80     14.94 o 
 -16   4   8       31.20       11.48     14.46 o 
 -15   4   8       59.79       64.35     14.94 o 
 -14   4   8        0.60      -11.40     11.40 o 
 -13   4   8       36.39       52.11     12.48 o 
 -12   4   8      240.71      281.07     15.72 o 
 -11   4   8     1239.45     1133.00     27.22 o 
 -10   4   8      308.70      387.09     16.16 o 
  -9   4   8     1253.62     1192.18     23.30 o 
  -8   4   8      267.12      258.83     11.33 o 
  -7   4   8      632.73      597.67     15.77 o 
  -6   4   8      566.77      567.38     15.41 o 
  -5   4   8      461.61      448.44     12.06 o 
  -4   4   8     1554.32     1850.48     27.30 o 
  -3   4   8      463.04      494.41     12.76 o 
  -2   4   8      652.26      648.32     17.30 o 
  -1   4   8       75.03      185.08     12.88 o 
   0   4   8     1591.52     1833.50     27.50 o 
   1   4   8      672.12      771.19     15.62 o 
   2   4   8     1463.05     1451.21     23.60 o 
   3   4   8       92.22      131.84      8.72 o 
   4   4   8     1469.04     1415.47     23.57 o 
   5   4   8     6244.43     6145.83     74.75 o 
   6   4   8      346.91      465.53     17.09 o 
   7   4   8     2441.11     2830.74     42.89 o 
   8   4   8     1665.03     1620.51     29.42 o 
   9   4   8     1044.93     1027.24     53.78 o 
  10   4   8     2046.93     2175.92     75.15 o 
  11   4   8      534.06      552.70     21.54 o 
  12   4   8        0.01      -14.22     14.22 o 
  13   4   8      285.86      295.68     20.85 o 
  14   4   8      374.56      379.35     23.71 o 
  15   4   8      148.76      132.56     18.37 o 
  16   4   8       29.81        7.32     17.00 o 
  17   4   8        0.02      -16.69     17.85 o 
  18   4   8      269.45      269.07     24.70 o 
  19   4   8       45.85       29.38     22.86 o 
  20   4   8      129.29      164.25     30.90 o 
  21   4   8       18.50        0.74     27.44 o 
 -22   5   8        7.21       17.08     33.32 o 
 -21   5   8       11.32       20.61     23.29 o 
 -20   5   8       62.94       70.04     24.95 o 
 -19   5   8        3.86       26.87     19.65 o 
 -18   5   8      307.17      308.13     26.40 o 
 -17   5   8      241.28      320.57     21.83 o 
 -16   5   8      153.58      198.74     19.17 o 
 -15   5   8        9.38       34.54     14.76 o 
 -14   5   8      134.74      143.42     16.92 o 
 -13   5   8       42.13       28.19     14.51 o 
 -12   5   8      639.09      614.40     22.01 o 
 -11   5   8       66.86       74.55     12.58 o 
 -10   5   8      172.20      172.88     13.97 o 
  -9   5   8      568.99      644.45     21.15 o 
  -8   5   8     1262.18     1172.41     24.98 o 
  -7   5   8       92.46      110.80     10.09 o 
  -6   5   8     1828.78     1701.10     29.31 o 
  -5   5   8     3194.50     3316.72     47.61 o 
  -4   5   8      744.95      745.54     21.77 o 
  -3   5   8       11.34       14.37      8.31 o 
  -2   5   8      254.36      240.32     10.29 o 
  -1   5   8     2205.64     2256.16     31.31 o 
   0   5   8      470.36      420.19     12.88 o 
   1   5   8      111.75      175.37     10.92 o 
   2   5   8      445.81      424.66     13.40 o 
   3   5   8      506.22      525.19     14.83 o 
   4   5   8     4036.99     4101.18     53.58 o 
   5   5   8      280.65      260.39     13.04 o 
   6   5   8       21.17        3.80     10.70 o 
   7   5   8      535.31      570.26     17.94 o 
   8   5   8      168.10     1121.02     46.45 o 
   9   5   8       74.12      143.26     31.51 o 
  10   5   8       88.15      169.53     41.00 o 
  11   5   8     1457.55     1381.53     34.17 o 
  12   5   8      156.04      164.88     18.85 o 
  13   5   8     1050.86     1042.75     33.98 o 
  14   5   8      263.28      248.88     20.18 o 
  15   5   8      900.49      812.25     31.85 o 
  16   5   8      963.49      896.35     34.68 o 
  17   5   8      279.36      310.23     27.39 o 
  18   5   8        8.71       12.57     21.53 o 
  19   5   8      123.89      155.52     29.84 o 
  20   5   8      123.28      163.00     31.15 o 
  21   5   8       65.61       34.19     29.51 o 
 -21   6   8        5.59      -17.01     24.21 o 
 -20   6   8        7.59      -12.51     21.26 o 
 -19   6   8       15.12       16.73     21.76 o 
 -18   6   8        6.38        2.31     20.25 o 
 -17   6   8      197.24      211.85     23.23 o 
 -16   6   8      154.11      155.23     19.13 o 
 -15   6   8      128.29      159.14     19.00 o 
 -14   6   8      980.67      974.85     32.69 o 
 -13   6   8        1.74       -9.08     14.46 o 
 -12   6   8      176.74      177.39     18.30 o 
 -11   6   8       55.77       63.57     13.59 o 
 -10   6   8      273.76      292.09     18.58 o 
  -9   6   8       52.18       50.17     13.21 o 
  -8   6   8      238.22      256.97     16.26 o 
  -7   6   8        3.20       -2.41      9.81 o 
  -6   6   8      764.09      813.08     21.86 o 
  -5   6   8     1206.22     1139.00     25.09 o 
  -4   6   8       20.31       14.09     10.03 o 
  -3   6   8      323.47      277.10     12.63 o 
  -2   6   8      176.13      140.85     13.80 o 
  -1   6   8       80.32       91.90     10.74 o 
   0   6   8        2.21       -4.18      8.13 o 
   1   6   8     1236.48     1090.77     22.20 o 
   2   6   8      319.64      322.48     13.34 o 
   3   6   8      294.62      306.36     13.23 o 
   4   6   8      898.36      890.49     19.72 o 
   5   6   8      307.52      372.75     22.26 o 
   6   6   8       22.66        3.56     11.58 o 
   7   6   8      916.65      806.01     23.58 o 
   8   6   8       61.38      104.45     28.98 o 
   9   6   8      344.04      379.23     19.66 o 
  10   6   8      719.40      816.77     26.88 o 
  11   6   8      869.92      841.85     28.07 o 
  12   6   8      164.14      176.68     17.90 o 
  13   6   8     2393.31     2299.47     53.05 o 
  14   6   8      997.55     1001.31     49.12 o 
  15   6   8      138.58      122.83     23.57 o 
  16   6   8        0.01      -19.33     19.33 o 
  17   6   8      118.67      158.45     25.10 o 
  18   6   8       29.71       19.88     22.09 o 
  19   6   8      360.35      410.44     32.31 o 
  20   6   8       53.16       65.33     29.08 o 
 -20   7   8       12.40       12.95     23.19 o 
 -19   7   8        2.17       40.13     22.84 o 
 -18   7   8      161.02      116.53     24.20 o 
 -17   7   8        2.52       17.88     23.52 o 
 -16   7   8      115.52      108.66     19.44 o 
 -15   7   8       95.93       97.75     18.65 o 
 -14   7   8      113.69      148.20     19.51 o 
 -13   7   8      300.42      370.62     23.25 o 
 -12   7   8     2219.54     2284.72     52.02 o 
 -11   7   8      346.54      317.00     21.68 o 
 -10   7   8        3.44        0.46     14.91 o 
  -9   7   8      404.22      389.37     20.27 o 
  -8   7   8      366.74      335.61     18.51 o 
  -7   7   8      903.34      864.24     26.78 o 
  -6   7   8     1555.01     1477.31     31.72 o 
  -5   7   8      302.40      225.01     13.58 o 
  -4   7   8      176.11      178.65     13.92 o 
  -3   7   8       97.27       87.13     12.48 o 
  -2   7   8     1096.34     1057.37     34.46 o 
  -1   7   8      269.74      278.82     15.30 o 
   0   7   8      312.05      333.93     14.99 o 
   1   7   8     3259.00     3072.31     47.67 o 
   2   7   8        0.01      -10.86     10.86 o 
   3   7   8      419.17      437.56     17.20 o 
   4   7   8      428.05      428.79     17.28 o 
   5   7   8      117.46      146.90     14.10 o 
   6   7   8      151.41      195.07     15.46 o 
   7   7   8      484.00      594.06     23.86 o 
   8   7   8     2250.02     2325.92     47.16 o 
   9   7   8       16.56       22.13     14.82 o 
  10   7   8      232.80      247.55     18.94 o 
  11   7   8       11.41        0.55     15.47 o 
  12   7   8        2.31      -20.28     20.28 o 
  13   7   8      419.43      420.49     29.00 o 
  14   7   8      275.86      272.00     26.98 o 
  15   7   8       76.85      104.17     24.22 o 
  16   7   8       83.25       76.01     23.84 o 
  17   7   8      211.71      163.42     26.36 o 
  18   7   8       46.98       51.29     25.09 o 
  19   7   8       30.27       16.67     25.27 o 
 -19   8   8        0.39       -6.23     24.15 o 
 -18   8   8       35.11       49.39     23.98 o 
 -17   8   8        2.55       -9.94     21.16 o 
 -16   8   8      129.29      136.75     24.91 o 
 -15   8   8      199.25      255.24     23.22 o 
 -14   8   8        2.30       -8.72     15.74 o 
 -13   8   8      216.76      230.69     21.81 o 
 -12   8   8       52.11       65.71     18.70 o 
 -11   8   8      852.53      836.55     33.93 o 
 -10   8   8      239.52      197.98     20.43 o 
  -9   8   8      220.03      198.45     19.85 o 
  -8   8   8      183.60      124.39     18.08 o 
  -7   8   8      218.18      257.76     18.58 o 
  -6   8   8       10.18        1.34     12.68 o 
  -5   8   8      150.43      127.30     14.67 o 
  -4   8   8       96.79      110.55     15.16 o 
  -3   8   8     1180.08     1149.26     29.25 o 
  -2   8   8        7.46        0.93     13.11 o 
  -1   8   8       10.53      -10.25     12.99 o 
   0   8   8     2047.70     2161.39     38.90 o 
   1   8   8        1.08        7.11     13.29 o 
   2   8   8       10.83        6.55     13.41 o 
   3   8   8      714.47      829.25     25.56 o 
   4   8   8       51.19       37.65     13.69 o 
   5   8   8      247.29      254.27     16.79 o 
   6   8   8       79.34       98.08     16.34 o 
   7   8   8     1073.25     1121.27     32.68 o 
   8   8   8      161.57      204.98     19.21 o 
   9   8   8      155.56      238.69     38.59 o 
  10   8   8      718.94      755.79     30.28 o 
  11   8   8      507.88      518.45     26.97 o 
  12   8   8       23.14       35.48     18.34 o 
  13   8   8       78.80       86.83     23.25 o 
  14   8   8      192.68      189.50     26.05 o 
  15   8   8       20.14       -7.55     21.01 o 
  16   8   8        8.92       25.95     22.41 o 
  17   8   8      228.14      230.13     29.38 o 
 -17   9   8        2.12      -14.16     22.89 o 
 -16   9   8       73.06       70.12     24.23 o 
 -15   9   8        0.69       -3.72     18.09 o 
 -14   9   8       13.20       23.68     19.25 o 
 -13   9   8       20.70       15.47     19.05 o 
 -12   9   8      235.43      203.67     22.10 o 
 -11   9   8       50.49       59.85     18.83 o 
 -10   9   8      118.64      120.98     19.86 o 
  -9   9   8      231.86      221.91     21.81 o 
  -8   9   8       22.13        6.42     17.14 o 
  -7   9   8       73.07       94.28     16.86 o 
  -6   9   8      204.78      199.62     19.38 o 
  -5   9   8     1101.63     1126.02     33.10 o 
  -4   9   8       30.88       10.25     14.39 o 
  -3   9   8      341.94      344.85     19.51 o 
  -2   9   8     1488.66     1479.51     34.98 o 
  -1   9   8      550.80      582.76     24.96 o 
   0   9   8       38.91       18.65     15.53 o 
   1   9   8      160.72      137.40     17.47 o 
   2   9   8       38.58       45.72     15.13 o 
   3   9   8      186.61      195.11     17.02 o 
   4   9   8        0.77        8.27     14.98 o 
   5   9   8      464.82      543.60     29.65 o 
   6   9   8       90.77       78.79     20.47 o 
   7   9   8       68.89      128.86     21.89 o 
   8   9   8       90.19      130.47     21.47 o 
   9   9   8       16.17       28.80     19.95 o 
  10   9   8       63.18       61.73     19.45 o 
  11   9   8       46.26       85.14     20.40 o 
  12   9   8       13.35       16.32     25.01 o 
  13   9   8      500.15      508.45     28.96 o 
  14   9   8        0.02       17.48     22.32 o 
  15   9   8       43.49       67.05     24.61 o 
  16   9   8       19.21       15.02     24.24 o 
 -15  10   8       12.92       47.32     24.19 o 
 -14  10   8      176.73      185.06     24.27 o 
 -13  10   8       40.62       37.25     20.34 o 
 -12  10   8       16.20      -11.32     18.07 o 
 -11  10   8       87.73      115.05     21.65 o 
 -10  10   8        0.62      -17.55     17.55 o 
  -9  10   8        3.32      -20.09     20.09 o 
  -8  10   8        0.54        4.87     15.83 o 
  -7  10   8       23.21       11.85     18.88 o 
  -6  10   8      774.62      746.44     32.25 o 
  -5  10   8        1.63        5.23     18.68 o 
  -4  10   8      183.93      239.14     23.83 o 
  -3  10   8       10.24       10.76     15.70 o 
  -2  10   8        1.13        7.88     15.88 o 
  -1  10   8      388.82      380.71     28.97 o 
   0  10   8       79.79       66.90     16.95 o 
   1  10   8      308.36      337.47     23.25 o 
   2  10   8      197.92      205.23     20.95 o 
   3  10   8       44.07       63.09     20.05 o 
   4  10   8       62.02       88.23     19.26 o 
   5  10   8      105.47      115.04     22.36 o 
   6  10   8      867.42      980.38     39.99 o 
   7  10   8      833.09      899.53     38.25 o 
   8  10   8      104.95      101.20     28.35 o 
   9  10   8      248.85      228.86     25.53 o 
  10  10   8       31.72       88.84     22.50 o 
  11  10   8        1.92        4.88     21.27 o 
  12  10   8        6.77       31.47     24.25 o 
  13  10   8       68.04       89.87     29.00 o 
  14  10   8       83.81        1.88     24.04 o 
 -12  11   8        7.47       15.94     20.23 o 
 -11  11   8        2.00       -7.04     19.82 o 
 -10  11   8      135.77      132.35     23.23 o 
  -9  11   8        0.69      -13.64     19.37 o 
  -8  11   8        8.01      -20.33     20.33 o 
  -7  11   8        2.89       -8.25     23.60 o 
  -6  11   8        0.01       15.97     28.17 o 
  -5  11   8       51.67       94.77     23.23 o 
  -4  11   8      271.37      332.23     32.97 o 
  -3  11   8      114.10      167.38     28.74 o 
  -2  11   8      141.79      159.97     21.54 o 
  -1  11   8       44.42       13.24     19.75 o 
   0  11   8      188.47      169.95     21.92 o 
   1  11   8       17.73       -6.06     20.95 o 
   2  11   8       55.48       20.98     19.88 o 
   3  11   8      472.15      510.93     30.61 o 
   4  11   8      111.16       58.92     23.89 o 
   5  11   8        8.29       56.17     24.84 o 
   6  11   8       87.31      109.00     26.47 o 
   7  11   8       81.94      112.79     28.70 o 
   8  11   8       58.60       74.05     24.57 o 
   9  11   8       85.56       72.02     23.82 o 
  10  11   8       31.63       12.44     23.24 o 
  11  11   8        5.27      -13.03     22.67 o 
  -8  12   8        3.15      -19.47     19.47 o 
  -7  12   8       33.80       58.26     30.98 o 
  -6  12   8       70.26       93.93     29.05 o 
  -5  12   8        0.02       -1.47     25.73 o 
  -4  12   8        9.35      -13.34     25.61 o 
  -3  12   8       20.64       20.80     25.60 o 
  -2  12   8       61.86       79.27     26.55 o 
  -1  12   8        0.88       35.36     25.74 o 
   0  12   8        3.35       -8.42     18.83 o 
   1  12   8        2.42      -20.00     20.07 o 
   2  12   8      109.74      115.33     23.97 o 
   3  12   8        0.89       -7.04     23.55 o 
   4  12   8       15.28       -5.16     24.35 o 
   5  12   8        0.01      -21.10     21.10 o 
   6  12   8        3.19      -20.74     33.06 o 
   7  12   8       21.94       11.75     24.93 o 
 -19   0   9       73.97       43.96     25.06 o 
 -17   0   9      113.02      116.64     24.49 o 
 -15   0   9      126.59      176.41     20.36 o 
 -13   0   9      561.81      624.94     24.06 o 
 -11   0   9      880.18      863.81     26.28 o 
  -9   0   9     1124.76      989.15     26.71 o 
  -7   0   9      722.06      755.51     21.19 o 
  -5   0   9     2694.75     2166.63     41.83 o 
  -3   0   9        3.90        3.31      9.30 o 
  -1   0   9     3051.73     2789.29     50.91 o 
   1   0   9     5228.36     5587.03     93.66 o 
   3   0   9     7031.22     7242.50    119.41 o 
   5   0   9      307.74      356.58     14.73 o 
   9   0   9      661.94     1235.81     70.13 o 
  11   0   9     1884.86     1914.57     51.92 o 
  13   0   9      842.45      787.75     33.47 o 
  15   0   9       94.95      113.40     26.04 o 
  17   0   9      356.49      314.23     36.02 o 
  19   0   9      593.79      517.07    132.03 o 
  21   0   9        4.17       -4.31     35.84 o 
 -22   1   9        0.90       79.04     63.77 o 
 -21   1   9       19.53       56.31     42.14 o 
 -20   1   9       30.92       -4.85     22.43 o 
 -19   1   9      138.61      149.27     22.13 o 
 -18   1   9       10.68       -7.59     15.39 o 
 -17   1   9      206.70      186.98     17.72 o 
 -16   1   9      118.57      131.34     15.45 o 
 -15   1   9       34.78       36.73     11.19 o 
 -14   1   9        0.13       -9.93      9.93 o 
 -13   1   9     1352.26     1428.88     26.07 o 
 -12   1   9      227.77      293.80     12.29 o 
 -11   1   9      149.98      135.55      9.52 o 
 -10   1   9       82.50      116.00      8.79 o 
  -9   1   9       73.25       13.82      6.90 o 
  -8   1   9     1311.21     1320.90     21.93 o 
  -7   1   9       52.20       62.74      6.39 o 
  -6   1   9      152.75       76.84      6.29 o 
  -5   1   9     1687.75     1725.36     27.18 o 
  -4   1   9       16.55       -2.68      5.87 o 
  -3   1   9     1356.56     1316.46     22.09 o 
  -2   1   9      186.65      186.40      8.46 o 
  -1   1   9     3538.54     3474.44     46.31 o 
   0   1   9     5342.27     4957.50     59.65 o 
   1   1   9    13698.44    13633.20    153.57 o 
   2   1   9     1872.15     1684.19     24.69 o 
   3   1   9       31.20       -8.31      8.31 o 
   4   1   9       49.31       89.14      6.74 o 
   5   1   9     3444.43     3224.77     41.72 o 
   6   1   9      405.11      438.22     11.46 o 
   7   1   9     6417.05     6904.78    126.39 o 
   8   1   9       31.51       53.98      8.05 o 
   9   1   9     2463.03     2889.48     81.85 o 
  10   1   9      506.54      680.25     20.65 o 
  11   1   9      648.45      632.55     20.81 o 
  12   1   9      172.68      170.11     14.46 o 
  13   1   9        3.10       -1.75     13.55 o 
  14   1   9        4.13       -5.83     13.54 o 
  15   1   9      149.50      197.69     20.72 o 
  16   1   9      119.91      106.64     19.64 o 
  17   1   9     1662.83     1601.38     49.58 o 
  18   1   9      133.25      133.19     27.98 o 
  19   1   9      176.93      200.26     32.24 o 
  20   1   9      497.27      518.94     34.47 o 
  21   1   9      380.20      392.58     35.53 o 
  22   1   9        2.49      -24.98     24.98 o 
 -23   2   9        2.67       47.57     48.22 o 
 -22   2   9       20.85       32.97     69.61 o 
 -21   2   9        1.67      -23.46     23.46 o 
 -20   2   9       85.84       86.29     27.58 o 
 -19   2   9       46.32       60.44     17.65 o 
 -18   2   9       52.70       73.63     17.11 o 
 -17   2   9       31.71       32.94     14.96 o 
 -16   2   9       55.60       34.25     13.94 o 
 -15   2   9      182.08      194.85     15.71 o 
 -14   2   9      342.69      295.08     16.94 o 
 -13   2   9       74.71       82.54     11.47 o 
 -12   2   9       99.88       93.29      9.63 o 
 -11   2   9       50.52       71.65      8.94 o 
 -10   2   9     2966.58     2778.11     38.74 o 
  -9   2   9      123.99      154.11      9.01 o 
  -8   2   9      395.35      377.17     11.54 o 
  -7   2   9      333.13      445.67     12.23 o 
  -6   2   9      103.15       78.51      6.31 o 
  -5   2   9       85.92       71.00      7.59 o 
  -4   2   9      394.27      448.85     14.90 o 
  -3   2   9      807.51      755.74     16.28 o 
  -2   2   9     6830.01     6691.73     83.34 o 
  -1   2   9      721.00      843.46     26.62 o 
   0   2   9    41039.92    41870.93    459.64 o 
   1   2   9    18867.81    19869.12    221.71 o 
   2   2   9      875.96      788.82     25.87 o 
   3   2   9     1286.69     1154.43     19.55 o 
   4   2   9      395.09      470.09     11.96 o 
   5   2   9        0.76       -7.93      7.93 o 
   6   2   9      594.52      468.25     12.07 o 
   7   2   9       92.98       99.26      9.01 o 
   8   2   9     4801.46     5120.09     68.57 o 
   9   2   9        5.97        3.82      8.53 o 
  10   2   9     1699.66     1743.45     36.14 o 
  11   2   9      617.71      708.63     21.56 o 
  12   2   9      264.44      326.14     19.49 o 
  13   2   9       77.90       72.99     15.77 o 
  14   2   9      435.62      361.44     21.25 o 
  15   2   9       20.83       15.98     15.97 o 
  16   2   9      970.03      920.75     38.30 o 
  17   2   9      134.68      123.74     25.80 o 
  18   2   9      551.87      606.11     42.83 o 
  19   2   9        1.70       18.66     21.82 o 
  20   2   9      145.75      195.98     27.67 o 
  21   2   9       27.05      -14.42     22.92 o 
  22   2   9        9.29       11.24     25.28 o 
 -23   3   9       47.37       84.93     50.76 o 
 -22   3   9        0.69      -49.91     77.24 o 
 -21   3   9       27.24       48.40     39.19 o 
 -20   3   9       94.97      114.46     24.31 o 
 -19   3   9      185.74      180.23     20.79 o 
 -18   3   9        0.31      -15.11     15.11 o 
 -17   3   9       19.95        9.17     14.71 o 
 -16   3   9       41.64       37.11     14.21 o 
 -15   3   9        8.32       11.95     13.18 o 
 -14   3   9      110.25      108.41     15.23 o 
 -13   3   9       25.02       23.58     13.11 o 
 -12   3   9       56.20       41.00     12.30 o 
 -11   3   9        7.90       13.86      9.67 o 
 -10   3   9      402.62      433.16     14.22 o 
  -9   3   9      181.89      197.35     10.48 o 
  -8   3   9      370.80      335.35     12.33 o 
  -7   3   9        6.65        8.25      7.08 o 
  -6   3   9      339.96      317.84     10.63 o 
  -5   3   9      183.81      250.74      9.14 o 
  -4   3   9      162.59      243.37      8.94 o 
  -3   3   9     3140.81     3330.05     41.05 o 
  -2   3   9     1738.70     2120.99     30.00 o 
  -1   3   9     1461.62     1406.97     22.53 o 
   0   3   9     1592.50     1490.06     23.58 o 
   1   3   9       88.25       38.31      7.14 o 
   2   3   9     3089.64     2979.11     39.66 o 
   3   3   9     1559.68     1408.15     22.80 o 
   4   3   9     3887.99     3779.97     48.53 o 
   5   3   9      769.05      943.48     18.18 o 
   6   3   9        5.73       17.52     12.96 o 
   7   3   9      477.96      371.39     13.40 o 
   9   3   9     1302.80     1394.25     27.59 o 
  10   3   9     2955.15     3022.68     50.23 o 
  11   3   9      126.15      170.01     34.09 o 
  12   3   9     1065.53     1030.08     30.42 o 
  13   3   9        8.52      -11.31     14.65 o 
  14   3   9      837.25      783.05     30.07 o 
  15   3   9        1.85        6.71     16.24 o 
  16   3   9       51.19      -10.09     18.51 o 
  17   3   9       18.54       -1.25     18.76 o 
  18   3   9        4.58       -2.06     20.78 o 
  19   3   9      183.76      161.18     25.75 o 
  20   3   9      218.26      269.15     29.53 o 
  21   3   9        6.75      -15.90     23.94 o 
  22   3   9      120.03       98.49     27.88 o 
 -22   4   9        0.01       12.58     66.91 o 
 -21   4   9       21.97       33.24     24.52 o 
 -20   4   9      206.65      265.95     28.83 o 
 -19   4   9       25.65      -10.69     20.98 o 
 -18   4   9       74.40       80.17     21.79 o 
 -17   4   9      549.55      505.94     24.61 o 
 -16   4   9      248.13      252.81     19.81 o 
 -15   4   9      233.90      218.66     18.21 o 
 -14   4   9        7.31      -10.53     13.45 o 
 -13   4   9       14.53        2.02     13.42 o 
 -12   4   9       13.50       -5.84     13.39 o 
 -11   4   9       18.68       34.60     12.78 o 
 -10   4   9        0.93        2.47     10.80 o 
  -9   4   9     1105.23     1195.20     23.76 o 
  -8   4   9      238.69      277.53     11.99 o 
  -7   4   9     3023.63     3007.15     43.66 o 
  -6   4   9     1340.28     1394.98     25.21 o 
  -5   4   9      301.69      368.94     11.69 o 
  -4   4   9        5.71       -6.31      6.31 o 
  -3   4   9     5545.55     5627.54     68.74 o 
  -2   4   9        0.37       23.04     20.70 o 
  -1   4   9      123.59       95.04      7.95 o 
   0   4   9      332.89      417.13     12.25 o 
   1   4   9      626.98      544.04     13.97 o 
   2   4   9      161.42      129.66      8.63 o 
   3   4   9     2302.94     2490.90     33.86 o 
   4   4   9     1249.66     1087.39     20.63 o 
   5   4   9     1307.70     1387.78     24.00 o 
   6   4   9     3781.53     3772.09     49.89 o 
   7   4   9      178.32      207.07     17.55 o 
   8   4   9     2052.21     2056.59     35.03 o 
   9   4   9      552.62      752.32     47.48 o 
  10   4   9     1729.69     1925.40     60.15 o 
  11   4   9        9.57      -17.04     17.04 o 
  12   4   9      194.09      173.87     21.22 o 
  13   4   9     1323.37     1286.76     44.65 o 
  14   4   9      960.04      893.31     32.54 o 
  15   4   9      215.41      216.27     21.43 o 
  16   4   9      407.13      393.15     24.30 o 
  17   4   9       22.54       -5.48     20.77 o 
  18   4   9        1.03      -21.59     32.51 o 
  19   4   9      266.64      284.12     28.65 o 
  20   4   9       36.31       16.57     23.24 o 
  21   4   9      152.13      156.67     32.06 o 
 -22   5   9      111.94       91.70     32.78 o 
 -21   5   9       69.72      110.80     26.72 o 
 -20   5   9       43.67       56.02     24.07 o 
 -19   5   9       53.61       37.38     29.92 o 
 -18   5   9        0.68        6.11     15.96 o 
 -17   5   9        1.08        3.51     15.54 o 
 -16   5   9      197.95      282.94     21.15 o 
 -15   5   9       71.52       46.71     16.00 o 
 -14   5   9      237.82      228.45     22.16 o 
 -13   5   9      153.24      191.96     17.05 o 
 -12   5   9       56.21       59.61     14.66 o 
 -11   5   9       63.15       39.96     14.29 o 
 -10   5   9       62.39       51.01     18.78 o 
  -9   5   9      569.16      543.23     21.94 o 
  -8   5   9       53.41       40.99     10.00 o 
  -7   5   9       13.73       27.86      9.41 o 
  -6   5   9        0.02       -8.53      8.53 o 
  -5   5   9     1397.75     1406.24     26.41 o 
  -4   5   9     1245.93     1215.66     24.10 o 
  -3   5   9     3906.45     3689.04     51.96 o 
  -2   5   9     1703.79     1609.83     26.73 o 
  -1   5   9     1641.62     1586.52     26.20 o 
   0   5   9      784.93      747.24     17.48 o 
   1   5   9     4052.70     3719.71     49.33 o 
   2   5   9        3.74       -7.61      7.61 o 
   3   5   9     1970.25     1801.62     28.99 o 
   4   5   9      184.58      225.78     11.32 o 
   5   5   9      537.11      561.71     30.74 o 
   6   5   9     2120.75     2100.12     32.85 o 
   7   5   9     6262.40     6222.62     83.08 o 
   8   5   9      656.21      770.88     44.47 o 
   9   5   9     2752.97     2665.15     58.54 o 
  10   5   9        6.61       43.57     14.05 o 
  11   5   9        5.91       55.62     31.26 o 
  12   5   9     1418.04     1374.07     39.03 o 
  13   5   9       40.60       30.01     16.91 o 
  14   5   9      574.00      490.82     26.42 o 
  15   5   9       93.33       80.52     18.94 o 
  16   5   9      698.62      732.34     31.66 o 
  17   5   9      899.57      981.89     37.30 o 
  18   5   9       67.15       13.45     22.22 o 
  19   5   9      253.20      194.62     31.93 o 
  20   5   9       26.58       75.99     29.78 o 
 -21   6   9       24.47       15.82     28.26 o 
 -20   6   9        5.50      -22.33     22.33 o 
 -19   6   9      179.47      190.17     29.44 o 
 -18   6   9       48.94       41.25     29.56 o 
 -17   6   9       81.95       55.71     21.69 o 
 -16   6   9        0.43        6.00     15.96 o 
 -15   6   9       13.65       40.72     16.97 o 
 -14   6   9      131.40      115.09     17.73 o 
 -13   6   9       99.46       71.16     16.10 o 
 -12   6   9      103.84      106.74     16.62 o 
 -11   6   9      757.23      653.00     26.20 o 
 -10   6   9      517.80      497.28     23.77 o 
  -9   6   9      779.68      913.30     30.35 o 
  -8   6   9     2667.70     2621.26     53.38 o 
  -7   6   9       10.62        2.58     11.40 o 
  -6   6   9     1160.56     1173.53     29.06 o 
  -5   6   9      833.39      807.73     20.01 o 
  -4   6   9      171.29      174.94     12.15 o 
  -3   6   9      865.85      822.84     21.07 o 
  -2   6   9     1002.46      960.84     22.95 o 
  -1   6   9     1460.42     1453.70     28.31 o 
   0   6   9      656.15      664.79     18.94 o 
   1   6   9       89.92      132.91     11.04 o 
   2   6   9       99.44      121.49     10.17 o 
   3   6   9      161.46      200.57     12.22 o 
   4   6   9      123.16      131.91     11.84 o 
   5   6   9        7.07        6.26     10.02 o 
   6   6   9      689.23      755.39     27.29 o 
   7   6   9      317.47      420.70     67.80 o 
   8   6   9      352.43      419.74     20.61 o 
   9   6   9     1072.71     1083.01     31.12 o 
  10   6   9       57.04       82.94     21.55 o 
  11   6   9       49.26       20.85     14.82 o 
  12   6   9       11.40       27.89     17.21 o 
  13   6   9      131.11      128.55     20.24 o 
  14   6   9      207.30      242.51     21.71 o 
  15   6   9      393.78      416.50     30.11 o 
  16   6   9      691.23      664.02     55.44 o 
  17   6   9        0.96       -9.60     25.80 o 
  18   6   9      387.77      395.55     33.99 o 
  19   6   9      128.72       99.29     29.16 o 
 -20   7   9        1.59       17.78     24.16 o 
 -19   7   9       29.54        7.58     22.57 o 
 -18   7   9       85.65       85.76     24.07 o 
 -17   7   9       14.89       -9.37     20.67 o 
 -16   7   9      480.13      460.47     26.83 o 
 -15   7   9      248.22      240.94     28.65 o 
 -14   7   9        5.25       -4.86     16.52 o 
 -13   7   9      873.54      862.45     45.42 o 
 -12   7   9       50.61       38.34     16.86 o 
 -11   7   9      176.76      165.07     19.34 o 
 -10   7   9      119.54      119.72     23.40 o 
  -9   7   9      224.00      249.39     20.26 o 
  -8   7   9       42.21        8.01     14.83 o 
  -7   7   9       91.58       95.95     16.06 o 
  -6   7   9        1.84        1.32     12.75 o 
  -5   7   9      893.32      856.72     24.48 o 
  -4   7   9      188.54      241.54     18.80 o 
  -3   7   9       61.13       65.20     12.48 o 
  -2   7   9     1041.01      919.75     23.10 o 
  -1   7   9      523.61      571.38     19.55 o 
   0   7   9       28.99       27.66     11.19 o 
   1   7   9      333.65      350.34     16.64 o 
   2   7   9      173.25      180.80     14.13 o 
   3   7   9     3109.07     2979.74     50.07 o 
   4   7   9     1290.56     1232.95     27.55 o 
   5   7   9      692.14      718.03     21.73 o 
   6   7   9     1231.75     1223.48     39.76 o 
   7   7   9     2027.70     2123.19     48.14 o 
   8   7   9       10.95       12.87     14.71 o 
   9   7   9       74.98       86.20     19.70 o 
  10   7   9      816.68      810.42     28.18 o 
  11   7   9      398.41      361.28     21.66 o 
  12   7   9      265.61      228.65     27.18 o 
  13   7   9     1338.21     1320.22     44.66 o 
  14   7   9       21.62       30.12     20.42 o 
  15   7   9       74.86       55.22     21.90 o 
  16   7   9        5.17        4.55     21.55 o 
  17   7   9       10.17       20.90     23.20 o 
  18   7   9      112.64       83.77     25.81 o 
 -18   8   9       28.76        8.46     22.49 o 
 -17   8   9        0.74       -6.30     21.99 o 
 -16   8   9      386.05      471.69     28.11 o 
 -15   8   9      110.94      142.48     21.03 o 
 -14   8   9       14.88       -8.53     17.03 o 
 -13   8   9        0.17      -15.91     15.91 o 
 -12   8   9     1003.04     1003.66     35.13 o 
 -11   8   9       53.79       39.01     19.01 o 
 -10   8   9       58.62       21.66     16.57 o 
  -9   8   9      569.72      587.58     27.40 o 
  -8   8   9      395.56      421.05     24.47 o 
  -7   8   9      385.77      406.32     23.44 o 
  -6   8   9     2032.70     1931.91     46.26 o 
  -5   8   9      179.77      163.96     17.17 o 
  -4   8   9     1596.37     1545.84     31.88 o 
  -3   8   9     1013.92     1034.67     28.71 o 
  -2   8   9        1.95        1.04     13.62 o 
  -1   8   9      484.16      475.38     20.62 o 
   0   8   9     1037.97     1025.24     26.56 o 
   1   8   9      381.73      369.04     19.13 o 
   2   8   9      684.35      632.80     22.60 o 
   3   8   9      867.17      899.96     27.04 o 
   4   8   9      456.29      466.77     20.42 o 
   5   8   9      241.93      275.54     27.50 o 
   6   8   9      817.49      890.48     32.01 o 
   7   8   9      214.04      188.38     18.34 o 
   8   8   9     1535.04     1544.43     38.71 o 
   9   8   9      519.10      613.32     28.52 o 
  10   8   9      454.74      392.83     24.02 o 
  11   8   9      382.48      392.65     25.56 o 
  12   8   9      295.85      333.64     35.21 o 
  13   8   9        0.43       -3.78     21.39 o 
  14   8   9      169.71      199.65     26.12 o 
  15   8   9      116.15      132.40     27.52 o 
  16   8   9       45.57       50.74     23.85 o 
  17   8   9       30.36       52.38     24.94 o 
 -17   9   9        2.93       22.22     25.39 o 
 -16   9   9        8.15       28.65     23.85 o 
 -15   9   9       40.16       28.06     19.69 o 
 -14   9   9        8.31       27.10     19.24 o 
 -13   9   9       28.84       23.08     18.89 o 
 -12   9   9       64.22       82.12     25.51 o 
 -11   9   9      306.45      315.98     24.33 o 
 -10   9   9       62.73       52.84     18.59 o 
  -9   9   9       49.32       49.50     17.98 o 
  -8   9   9      318.48      296.13     23.49 o 
  -7   9   9       23.01       -4.63     16.88 o 
  -6   9   9       72.59       69.42     18.71 o 
  -5   9   9      259.75      306.58     20.98 o 
  -4   9   9      206.59      244.45     19.81 o 
  -3   9   9        9.58       16.14     16.05 o 
  -2   9   9      110.37       76.68     16.34 o 
  -1   9   9      902.83      839.41     37.11 o 
   0   9   9        4.01       -8.57     14.72 o 
   1   9   9      429.40      358.03     20.96 o 
   2   9   9       59.20       15.27     14.27 o 
   3   9   9      236.49      231.23     18.22 o 
   4   9   9      183.09      217.45     19.35 o 
   5   9   9       63.91       54.76     19.93 o 
   6   9   9      542.41      753.47     55.32 o 
   7   9   9       49.78       98.66     27.69 o 
   8   9   9        9.51      -17.98     17.98 o 
   9   9   9      391.28      310.31     26.42 o 
  10   9   9      202.63      248.01     27.23 o 
  11   9   9      157.99      191.74     28.45 o 
  12   9   9       59.92       51.83     19.77 o 
  13   9   9       40.04       46.22     23.08 o 
  14   9   9       96.39       24.37     27.83 o 
  15   9   9        0.17       -3.15     23.66 o 
 -14  10   9        2.99       -3.72     20.34 o 
 -13  10   9       17.10       24.82     19.94 o 
 -12  10   9        0.15       -6.93     18.77 o 
 -11  10   9      137.65      132.22     22.03 o 
 -10  10   9      158.00      169.66     21.95 o 
  -9  10   9      122.89      154.69     20.30 o 
  -8  10   9       31.49       26.72     19.30 o 
  -7  10   9       92.77       89.17     20.92 o 
  -6  10   9      206.34      215.90     20.56 o 
  -5  10   9       41.45       27.89     21.22 o 
  -4  10   9       10.72      -20.41     20.41 o 
  -3  10   9      114.19      109.34     23.56 o 
  -2  10   9      124.36      133.55     20.34 o 
  -1  10   9        0.15       -1.46     17.14 o 
   0  10   9        0.84       -8.96     17.13 o 
   1  10   9       25.87       51.89     21.82 o 
   2  10   9        0.20      -14.53     16.07 o 
   3  10   9       66.22       13.82     19.56 o 
   4  10   9     1171.24     1181.43     42.31 o 
   5  10   9      123.72      194.63     30.99 o 
   6  10   9       62.99       69.66     22.64 o 
   7  10   9       25.56       42.20     22.04 o 
   8  10   9      103.05       49.08     21.65 o 
   9  10   9      153.29      168.92     24.63 o 
  10  10   9       93.65       77.07     22.93 o 
  11  10   9       66.36       64.66     23.16 o 
  12  10   9      443.22      455.07     32.33 o 
  13  10   9        0.05      -18.94     25.39 o 
 -12  11   9       54.24       50.37     21.83 o 
 -11  11   9       24.39       14.85     20.94 o 
 -10  11   9      133.53      100.32     30.31 o 
  -9  11   9       36.91       65.41     21.03 o 
  -8  11   9       34.07       14.07     20.18 o 
  -7  11   9      200.99      187.55     25.35 o 
  -6  11   9       29.66       42.23     20.29 o 
  -5  11   9      694.36      704.64     36.19 o 
  -4  11   9       55.99       91.17     24.17 o 
  -3  11   9        0.54       15.23     21.99 o 
  -2  11   9       17.20        8.61     24.47 o 
  -1  11   9       22.65        2.31     20.35 o 
   0  11   9        1.66      -23.24     23.24 o 
   1  11   9      797.02      772.49     36.19 o 
   2  11   9       44.27       23.72     20.75 o 
   3  11   9      407.51      420.17     40.19 o 
   4  11   9      116.17      104.67     26.02 o 
   5  11   9      372.13      421.50     42.73 o 
   6  11   9        3.78        5.18     23.12 o 
   7  11   9       25.68       19.71     22.14 o 
   8  11   9        4.46       -7.62     20.84 o 
   9  11   9        0.13       19.84     38.99 o 
  10  11   9       19.10      -21.54     21.54 o 
  -7  12   9      186.92      161.66     26.99 o 
  -6  12   9        7.75       -1.79     20.61 o 
  -5  12   9       99.37      151.34     30.37 o 
  -4  12   9      100.71      103.23     29.42 o 
  -3  12   9       99.13      118.32     28.98 o 
  -2  12   9       19.58       20.11     24.80 o 
  -1  12   9        0.39      -23.09     23.09 o 
   0  12   9       57.62       55.80     24.07 o 
   1  12   9       32.84       35.30     24.83 o 
   2  12   9      239.50      251.11     30.84 o 
   3  12   9       67.10      110.60     32.33 o 
   4  12   9       95.06      138.32     46.67 o 
   5  12   9        1.71      -12.06     21.35 o 
   6  12   9        0.17       27.30     25.57 o 
 -20   0  10      530.99      573.91     55.68 o 
 -18   0  10      387.68      555.17     45.54 o 
 -16   0  10      185.04      178.08     25.71 o 
 -14   0  10      265.94      234.25     21.64 o 
 -12   0  10      158.29      175.54     15.58 o 
 -10   0  10      635.82      664.81     23.39 o 
  -8   0  10      560.09      526.25     18.99 o 
  -6   0  10      257.92      246.90     12.40 o 
  -4   0  10     8305.53     8603.60    159.37 o 
  -2   0  10     4116.75     3451.62     71.70 o 
   0   0  10     1942.43     1855.81     62.22 o 
   2   0  10      202.59      146.08     11.71 o 
   4   0  10       82.68       63.96      9.04 o 
   6   0  10     7666.60     7914.06    131.94 o 
   8   0  10     7669.30     7729.30    150.22 o 
  10   0  10     1810.71     2135.96     59.37 o 
  12   0  10       91.62      124.30     20.32 o 
  14   0  10       32.82       43.95     23.34 o 
  16   0  10     3420.98     3181.88     96.34 o 
  18   0  10     1385.17     1358.41     75.46 o 
  20   0  10      336.98      352.22     75.44 o 
  22   0  10       81.94       58.76     65.56 o 
 -21   1  10       88.52      104.62     29.92 o 
 -20   1  10       16.76      -15.60     19.37 o 
 -19   1  10       87.49       84.40     25.93 o 
 -18   1  10      254.58      303.25     48.35 o 
 -17   1  10        0.21       -7.94     16.03 o 
 -16   1  10      228.88      233.94     20.70 o 
 -15   1  10      301.89      348.00     22.44 o 
 -14   1  10      159.78      159.13     14.82 o 
 -13   1  10      265.60      292.29     14.26 o 
 -12   1  10       27.99       35.28     10.82 o 
 -11   1  10      642.42      735.95     18.87 o 
 -10   1  10      387.40      359.89     13.35 o 
  -9   1  10      679.71      754.56     16.46 o 
  -8   1  10      387.70      299.70     10.44 o 
  -7   1  10      510.50      403.36     11.38 o 
  -6   1  10      895.73      895.57     16.35 o 
  -5   1  10      621.43      729.20     16.33 o 
  -4   1  10      491.39      518.42     14.49 o 
  -3   1  10     2204.27     2105.21     31.73 o 
  -2   1  10        4.07       55.30     17.77 o 
  -1   1  10    13189.26    14084.92    167.88 o 
   0   1  10      878.31      921.11     35.73 o 
   1   1  10     1025.98     1036.64     17.95 o 
   2   1  10     4913.85     4720.36     57.71 o 
   3   1  10      235.66      190.93     10.12 o 
   4   1  10     2316.53     2112.80     30.01 o 
   5   1  10     1513.56     1404.68     22.46 o 
   6   1  10        1.53       -5.53     11.87 o 
   7   1  10      330.87      278.62     11.49 o 
   8   1  10      496.88      899.36     65.97 o 
   9   1  10     1271.13     1397.83     30.72 o 
  10   1  10       64.51      121.35     17.49 o 
  11   1  10      869.99      926.90     25.17 o 
  12   1  10     1013.87      977.66     28.09 o 
  13   1  10       17.14        3.86     13.23 o 
  14   1  10        0.01       -8.51     13.84 o 
  15   1  10      188.98      186.56     20.79 o 
  16   1  10        3.16       17.58     18.93 o 
  17   1  10      480.27      514.29     31.74 o 
  18   1  10      329.83      329.94     29.36 o 
  19   1  10       60.37       49.79     21.41 o 
  20   1  10      292.99      266.16     28.57 o 
  21   1  10        5.68       -5.98     25.36 o 
  22   1  10       12.54      -18.04     26.97 o 
 -23   2  10       10.19      -12.82     47.31 o 
 -22   2  10        8.67       23.35     92.96 o 
 -21   2  10       89.02      104.07     29.41 o 
 -20   2  10        0.05       -0.70     19.43 o 
 -19   2  10      259.69      300.22     26.40 o 
 -18   2  10       59.08       46.51     19.06 o 
 -17   2  10      174.88      165.20     21.64 o 
 -16   2  10       48.13       77.58     15.02 o 
 -15   2  10      159.93      197.89     17.25 o 
 -14   2  10      151.64      158.91     15.00 o 
 -13   2  10       10.12       -6.01     11.05 o 
 -12   2  10      668.76      767.58     20.51 o 
 -11   2  10      430.22      389.67     14.70 o 
 -10   2  10      229.87      269.20     12.77 o 
  -9   2  10     1560.25     1595.75     29.91 o 
  -8   2  10       77.54       88.52      8.94 o 
  -7   2  10      788.74      702.11     17.24 o 
  -6   2  10      852.71      814.98     18.02 o 
  -5   2  10      755.40      825.00     18.05 o 
  -4   2  10       60.84       38.04      7.28 o 
  -3   2  10      134.48      133.69      9.58 o 
  -2   2  10      985.42      911.32     18.78 o 
  -1   2  10      392.76      558.10     12.93 o 
   0   2  10     2805.81     3116.96     40.74 o 
   1   2  10     2947.23     2409.31     33.26 o 
   2   2  10     1172.83     1112.05     21.62 o 
   3   2  10      224.83      210.82      8.81 o 
   4   2  10      860.90      851.53     16.75 o 
   5   2  10      116.12       75.80      7.33 o 
   6   2  10      150.65      150.27     10.39 o 
   7   2  10      119.44      165.51     16.85 o 
   8   2  10      255.93      262.42     12.36 o 
   9   2  10     1237.69     1553.35     33.10 o 
  10   2  10        2.92      132.90     14.86 o 
  11   2  10     3107.18     3043.06     71.94 o 
  12   2  10     1090.42     1109.00     31.76 o 
  13   2  10       86.36       60.04     15.62 o 
  14   2  10       34.38        6.16     15.80 o 
  15   2  10       95.55       77.92     18.12 o 
  16   2  10       27.44       28.77     20.10 o 
  17   2  10      386.40      330.10     27.97 o 
  18   2  10       94.09      107.87     23.04 o 
  19   2  10        6.41        9.49     32.82 o 
  20   2  10      248.77      300.67     32.94 o 
  21   2  10       11.49        2.20     31.74 o 
  22   2  10       82.65       52.83     25.90 o 
 -23   3  10       91.08       43.13     49.98 o 
 -22   3  10        6.96       -3.24     27.60 o 
 -21   3  10      339.50      350.28     37.48 o 
 -20   3  10       28.81       69.56     28.46 o 
 -19   3  10        1.64       -2.15     19.34 o 
 -18   3  10      303.49      307.17     30.08 o 
 -17   3  10       38.63       63.14     16.17 o 
 -16   3  10        5.34       11.70     14.31 o 
 -15   3  10       67.29       52.67     15.53 o 
 -14   3  10        7.29       26.58     13.46 o 
 -13   3  10        5.44       16.53     16.74 o 
 -12   3  10      338.92      317.15     17.47 o 
 -11   3  10     1675.50     1642.94     31.89 o 
 -10   3  10       40.96       18.16      9.38 o 
  -9   3  10      792.93      756.10     20.49 o 
  -8   3  10     2027.76     1880.47     31.41 o 
  -7   3  10     1116.74     1038.91     21.58 o 
  -6   3  10     1496.49     1567.91     27.25 o 
  -5   3  10     3276.68     3474.85     45.97 o 
  -4   3  10      897.48      843.48     18.78 o 
  -3   3  10     3950.46     3857.43     49.01 o 
  -2   3  10      122.51       96.93     10.29 o 
  -1   3  10     1463.42     1201.45     20.58 o 
   0   3  10        7.88       -5.99      5.99 o 
   1   3  10      540.89      430.23     12.52 o 
   2   3  10     2821.04     2586.30     34.34 o 
   3   3  10      853.93      762.32     16.47 o 
   4   3  10      144.47       95.76      8.45 o 
   5   3  10     1076.61     1084.03     20.15 o 
   6   3  10       40.11       -6.69      9.97 o 
   7   3  10     2495.98     2368.45     37.81 o 
   8   3  10      566.31      675.01     42.92 o 
   9   3  10     1108.03     1381.05     50.82 o 
  10   3  10     3305.70     3391.41     55.58 o 
  11   3  10     1520.85     1671.83     39.29 o 
  12   3  10     1351.24     1389.49     36.14 o 
  13   3  10     1002.07      987.12     39.56 o 
  14   3  10      224.55      178.53     19.93 o 
  15   3  10     1472.40     1267.51     38.92 o 
  16   3  10        1.41        3.12     17.15 o 
  17   3  10       42.59       18.17     21.47 o 
  18   3  10       48.07       54.44     20.98 o 
  19   3  10      322.73      312.13     39.93 o 
  20   3  10      218.80      212.83     28.25 o 
  21   3  10       13.40      -18.52     23.86 o 
 -22   4  10       23.83       83.39     31.74 o 
 -21   4  10        0.38       26.74     40.48 o 
 -20   4  10      176.45      176.84     33.31 o 
 -19   4  10       20.15       40.55     21.11 o 
 -18   4  10       10.77       24.99     20.95 o 
 -17   4  10       81.61       68.55     17.01 o 
 -16   4  10      273.64      292.21     20.22 o 
 -15   4  10      297.18      331.66     26.21 o 
 -14   4  10      192.50      218.73     18.35 o 
 -13   4  10      181.69      166.42     17.36 o 
 -12   4  10      357.11      404.59     20.58 o 
 -11   4  10      812.57      852.85     27.79 o 
 -10   4  10     2025.51     1935.05     39.61 o 
  -9   4  10      575.37      539.44     18.06 o 
  -8   4  10      751.08      750.16     20.93 o 
  -7   4  10      939.15      993.72     24.74 o 
  -6   4  10      873.16      890.31     22.39 o 
  -5   4  10      455.10      436.90     15.71 o 
  -4   4  10     1076.55     1067.95     19.98 o 
  -3   4  10     2493.48     2422.37     34.71 o 
  -2   4  10     3009.36     2907.07     38.08 o 
  -1   4  10       75.63       51.47     11.48 o 
   0   4  10     4055.65     3720.25     48.53 o 
   1   4  10       32.90       -1.01      7.12 o 
   2   4  10      441.71      414.28     12.88 o 
   3   4  10      303.07      329.13     11.75 o 
   4   4  10     1862.43     1866.67     29.45 o 
   5   4  10     2758.04     2504.35     36.41 o 
   6   4  10      712.37      763.34     27.06 o 
   7   4  10      124.51      147.93     19.29 o 
   8   4  10     5788.60     5732.88     77.76 o 
   9   4  10       26.00       97.15     13.69 o 
  10   4  10       91.50       98.17     20.63 o 
  11   4  10     1315.87     1404.28     38.80 o 
  12   4  10       34.82       35.40     16.93 o 
  13   4  10      767.91      748.51     30.06 o 
  14   4  10       17.54       19.60     16.83 o 
  15   4  10      543.06      436.82     30.86 o 
  16   4  10       24.77       12.66     18.89 o 
  17   4  10       14.61       -1.03     17.79 o 
  18   4  10      491.89      579.49     34.21 o 
  19   4  10       82.05       70.32     24.01 o 
  20   4  10       23.11        6.72     23.33 o 
  21   4  10        6.03      -21.31     27.65 o 
 -21   5  10        0.45       -2.27     37.16 o 
 -20   5  10       85.38      159.07     40.41 o 
 -19   5  10       63.13       16.38     21.07 o 
 -18   5  10      566.72      575.40     27.99 o 
 -17   5  10       22.69        6.76     16.15 o 
 -16   5  10        1.25       -0.93     16.80 o 
 -15   5  10      333.01      418.57     23.35 o 
 -14   5  10       40.24       57.88     15.76 o 
 -13   5  10        0.34        4.09     14.48 o 
 -12   5  10      239.43      243.36     18.87 o 
 -11   5  10      529.01      509.94     22.94 o 
 -10   5  10     1373.79     1460.01     37.99 o 
  -9   5  10     1665.35     1637.08     48.00 o 
  -8   5  10     1632.79     1685.84     38.19 o 
  -7   5  10      737.92      751.56     21.73 o 
  -6   5  10      831.97      805.73     22.03 o 
  -5   5  10     4137.73     3879.46     58.74 o 
  -4   5  10      575.73      558.58     18.70 o 
  -3   5  10      282.82      295.08     16.92 o 
  -2   5  10      757.13      809.65     20.00 o 
  -1   5  10       14.83       34.56     10.06 o 
   0   5  10      370.39      331.62     11.87 o 
   1   5  10      299.37      308.21     12.09 o 
   2   5  10      209.34      208.67     11.05 o 
   3   5  10       28.56        9.82      8.72 o 
   4   5  10      522.58      483.71     17.57 o 
   5   5  10       81.34       64.48     10.74 o 
   6   5  10       70.94       74.15     16.85 o 
   7   5  10     1482.16     1487.75     29.71 o 
   8   5  10       77.68      221.28     28.78 o 
   9   5  10      454.79      530.89     26.09 o 
  10   5  10      133.15      222.55     31.45 o 
  11   5  10      213.00      252.17     20.80 o 
  12   5  10      183.37      163.50     19.40 o 
  13   5  10      293.06      303.29     22.41 o 
  14   5  10      594.79      538.93     27.61 o 
  15   5  10       97.99       96.97     20.45 o 
  16   5  10       85.02       73.17     19.16 o 
  17   5  10       64.12       68.45     20.64 o 
  18   5  10       21.98       32.13     22.06 o 
  19   5  10        0.00        9.93     27.18 o 
  20   5  10        2.75       11.31     27.09 o 
 -20   6  10        0.13      -13.03     22.00 o 
 -19   6  10        1.59       12.01     21.23 o 
 -18   6  10       61.20       54.70     20.10 o 
 -17   6  10       32.48       23.29     17.93 o 
 -16   6  10      391.65      370.08     24.13 o 
 -15   6  10       19.25        5.71     15.74 o 
 -14   6  10     1177.75     1173.93     36.44 o 
 -13   6  10       27.67       -8.00     16.74 o 
 -12   6  10      629.76      661.53     27.40 o 
 -11   6  10      609.03      609.87     29.26 o 
 -10   6  10       40.36       54.41     15.72 o 
  -9   6  10        0.19       17.55     14.56 o 
  -8   6  10      236.62      210.68     17.85 o 
  -7   6  10        0.14        3.96     12.44 o 
  -6   6  10       27.88       11.40     12.10 o 
  -5   6  10       73.23       56.29     12.69 o 
  -4   6  10     3716.81     3509.95     55.72 o 
  -3   6  10      273.34      331.55     16.33 o 
  -2   6  10     1108.94     1090.68     24.67 o 
  -1   6  10      169.40      163.99     12.56 o 
   0   6  10      274.35      221.72     13.53 o 
   1   6  10      452.85      418.21     15.12 o 
   2   6  10     7395.95     7321.61     90.03 o 
   3   6  10      243.25      230.75     12.82 o 
   4   6  10     1988.64     1779.14     30.61 o 
   5   6  10      153.74      130.91     11.52 o 
   6   6  10        2.37       10.67     23.72 o 
   7   6  10      223.76      283.19     30.07 o 
   8   6  10       72.39      200.71     38.79 o 
   9   6  10       86.13       85.02     15.71 o 
  10   6  10        3.37      -12.76     13.73 o 
  11   6  10     1075.12     1173.36     41.31 o 
  12   6  10      788.92      836.90     31.82 o 
  13   6  10       45.26       66.10     18.70 o 
  14   6  10      161.53      171.03     21.19 o 
  15   6  10      791.63      848.07     36.03 o 
  16   6  10      112.70      120.51     24.59 o 
  17   6  10       10.27        4.65     21.57 o 
  18   6  10       77.23       66.41     23.99 o 
  19   6  10       38.15       55.17     25.36 o 
 -19   7  10        0.76        7.54     25.74 o 
 -18   7  10       37.16       52.64     23.43 o 
 -17   7  10        6.96      -14.63     17.82 o 
 -16   7  10        4.37       15.51     18.21 o 
 -15   7  10        4.65        5.98     17.57 o 
 -14   7  10      200.16      178.27     20.79 o 
 -13   7  10     1252.95     1232.65     38.63 o 
 -12   7  10      529.46      595.94     27.57 o 
 -11   7  10      204.90      193.53     19.36 o 
 -10   7  10      173.05      120.14     18.31 o 
  -9   7  10      350.05      322.09     21.40 o 
  -8   7  10      796.75      777.72     29.12 o 
  -7   7  10      132.73      138.78     17.35 o 
  -6   7  10       21.95       14.38     13.50 o 
  -5   7  10      427.29      417.61     20.30 o 
  -4   7  10     2163.39     2049.67     42.37 o 
  -3   7  10      406.31      434.49     19.84 o 
  -2   7  10     5406.04     5326.71     79.05 o 
  -1   7  10     1907.90     1864.59     34.85 o 
   0   7  10      917.92      902.16     22.83 o 
   1   7  10     1378.60     1279.34     28.66 o 
   2   7  10      118.73      117.16     13.35 o 
   3   7  10      765.60      820.90     24.02 o 
   4   7  10     1636.67     1495.13     31.85 o 
   5   7  10      137.05      113.30     14.84 o 
   6   7  10      182.26      236.43     30.53 o 
   7   7  10       47.56       58.43     16.40 o 
   8   7  10      215.08      233.40     18.95 o 
   9   7  10        1.32        4.68     14.41 o 
  10   7  10       94.97      119.25     17.51 o 
  11   7  10       28.50       39.20     15.81 o 
  12   7  10       15.76       35.85     19.99 o 
  13   7  10       32.23       44.41     19.65 o 
  14   7  10      162.61      233.92     30.59 o 
  15   7  10       46.42       57.61     23.15 o 
  16   7  10       70.22       49.28     22.79 o 
  17   7  10       41.32       41.87     24.18 o 
  18   7  10       58.07       47.90     25.23 o 
 -18   8  10        9.50       11.16     23.82 o 
 -17   8  10       50.45       66.88     33.10 o 
 -16   8  10        4.72        3.82     18.61 o 
 -15   8  10        9.31       18.17     18.31 o 
 -14   8  10       39.95       70.63     19.48 o 
 -13   8  10       88.50      102.86     19.14 o 
 -12   8  10      164.30      145.02     20.25 o 
 -11   8  10     1135.91     1082.77     37.49 o 
 -10   8  10       65.37       50.73     18.68 o 
  -9   8  10      412.98      421.47     24.47 o 
  -8   8  10      546.45      493.46     25.94 o 
  -7   8  10        1.55       -0.81     14.80 o 
  -6   8  10       11.33       14.15     16.13 o 
  -5   8  10      292.06      299.35     19.28 o 
  -4   8  10       23.60       -0.19     14.30 o 
  -3   8  10       41.29       63.51     15.58 o 
  -2   8  10      812.25      899.13     28.83 o 
  -1   8  10       62.17       67.76     15.65 o 
   0   8  10      186.03      212.38     14.84 o 
   1   8  10      115.99      114.00     15.48 o 
   2   8  10      980.82      969.98     28.16 o 
   3   8  10       41.85       21.96     13.99 o 
   4   8  10      596.47      626.30     21.51 o 
   5   8  10      325.17      338.56     20.57 o 
   6   8  10        4.34        3.72     16.20 o 
   7   8  10      237.29      270.08     35.04 o 
   8   8  10      212.47      256.88     26.19 o 
   9   8  10       57.87       63.40     18.83 o 
  10   8  10      555.80      532.67     30.58 o 
  11   8  10      257.18      290.33     24.58 o 
  12   8  10        8.20       49.58     21.52 o 
  13   8  10        5.88        9.39     21.60 o 
  14   8  10       31.84        3.79     20.71 o 
  15   8  10       51.72       63.76     24.14 o 
  16   8  10       19.21       -3.16     23.57 o 
 -16   9  10       27.39       19.49     20.90 o 
 -15   9  10       15.80        4.15     20.48 o 
 -14   9  10       23.96       33.84     20.51 o 
 -13   9  10      260.05      280.40     26.70 o 
 -12   9  10       48.60       27.73     20.28 o 
 -11   9  10       12.24        6.02     18.00 o 
 -10   9  10       43.30       39.88     19.07 o 
  -9   9  10        6.67        3.42     16.53 o 
  -8   9  10        3.76       11.51     18.34 o 
  -7   9  10      902.54      781.90     38.55 o 
  -6   9  10       20.46       37.85     17.86 o 
  -5   9  10     1322.31     1311.23     38.93 o 
  -4   9  10      131.83      165.43     18.19 o 
  -3   9  10       23.75       36.94     16.01 o 
  -2   9  10        1.49      -13.37     13.37 o 
  -1   9  10       18.44       -9.97     15.96 o 
   0   9  10        1.17      -14.42     15.87 o 
   1   9  10      177.26      165.86     19.40 o 
   2   9  10       14.58       -1.38     14.27 o 
   3   9  10     2579.84     2546.70     48.25 o 
   4   9  10      102.56       83.72     16.25 o 
   5   9  10      383.26      422.30     25.56 o 
   6   9  10      729.52      785.29     34.77 o 
   7   9  10      286.38      302.61     25.99 o 
   8   9  10        0.04       -0.44     21.51 o 
   9   9  10       36.08       28.24     20.08 o 
  10   9  10       35.50       71.62     39.50 o 
  11   9  10        2.52       26.79     32.50 o 
  12   9  10       89.66       59.32     33.59 o 
  13   9  10        1.27        3.77     22.10 o 
  14   9  10      164.74      178.80     27.44 o 
  15   9  10       84.12       50.83     24.71 o 
 -14  10  10       21.14       32.21     21.33 o 
 -13  10  10        2.11      -16.64     21.83 o 
 -12  10  10       21.84      -12.11     18.96 o 
 -11  10  10       90.84       64.67     20.48 o 
 -10  10  10       31.89       46.40     19.67 o 
  -9  10  10        0.31       -4.91     18.68 o 
  -8  10  10        5.41        0.47     19.43 o 
  -7  10  10       54.21       65.56     23.16 o 
  -6  10  10      726.11      777.51     32.80 o 
  -5  10  10      411.01      351.91     25.55 o 
  -4  10  10      607.70      715.31     34.83 o 
  -3  10  10      260.96      246.84     20.98 o 
  -2  10  10        3.00      -24.03     24.03 o 
  -1  10  10       34.56        9.57     21.22 o 
   0  10  10       36.55       23.05     23.10 o 
   1  10  10       74.48       60.38     19.08 o 
   2  10  10      638.75      778.33     34.18 o 
   3  10  10       85.80       60.73     26.50 o 
   4  10  10      979.77      971.68     39.56 o 
   5  10  10      530.77      573.73     32.23 o 
   6  10  10       69.01       54.44     21.84 o 
   7  10  10      119.03      157.44     24.13 o 
   8  10  10       47.53       28.42     21.58 o 
   9  10  10        2.75       17.12     21.29 o 
  10  10  10      108.51      111.17     23.96 o 
  11  10  10       52.53       34.52     22.31 o 
  12  10  10        9.86       41.76     23.12 o 
 -11  11  10        5.94       -8.38     19.48 o 
 -10  11  10       26.97        1.94     26.53 o 
  -9  11  10        0.89      -19.57     20.15 o 
  -8  11  10       62.31       51.77     21.76 o 
  -7  11  10       37.83       32.27     21.96 o 
  -6  11  10       32.18       28.92     22.69 o 
  -5  11  10       32.69       74.56     23.11 o 
  -4  11  10      842.39      825.18     38.37 o 
  -3  11  10       41.07       16.91     19.02 o 
  -2  11  10      189.87      202.04     25.58 o 
  -1  11  10      126.51      158.95     24.72 o 
   0  11  10       72.32        9.58     21.17 o 
   1  11  10      142.68      210.35     25.36 o 
   2  11  10        0.72       -8.30     22.77 o 
   3  11  10       33.34        2.69     26.91 o 
   4  11  10       41.65       44.10     29.36 o 
   5  11  10       82.54       17.04     26.70 o 
   6  11  10       14.17       -8.81     27.82 o 
   7  11  10       94.52      114.73     24.83 o 
   8  11  10      144.29      173.78     26.56 o 
   9  11  10        6.18      -21.95     21.95 o 
  -6  12  10      119.96      135.55     28.84 o 
  -5  12  10        5.57       65.94     25.98 o 
  -4  12  10        9.04       -7.33     23.91 o 
  -3  12  10      195.52      179.59     26.32 o 
  -2  12  10       34.34      -24.62     24.62 o 
  -1  12  10      161.12      136.28     29.23 o 
   0  12  10      478.14      510.71     36.46 o 
   1  12  10       71.94       51.23     27.14 o 
   2  12  10      197.06      202.68     36.63 o 
   3  12  10       13.82        5.15     32.97 o 
   4  12  10       20.74       25.93     31.05 o 
   5  12  10        1.65      -12.48     29.96 o 
 -21   0  11       20.26       35.03     36.82 o 
 -19   0  11       34.08      105.50     30.46 o 
 -17   0  11       80.07      131.98     25.46 o 
 -15   0  11      340.54      310.84     29.96 o 
 -13   0  11      368.15      456.01     26.19 o 
 -11   0  11       19.65       17.59     15.54 o 
  -9   0  11     2421.04     2273.49     55.26 o 
  -7   0  11       97.41       88.85     13.81 o 
  -5   0  11      604.96      518.89     23.00 o 
  -3   0  11      480.80      513.13     22.20 o 
  -1   0  11     7721.35     8082.76    122.29 o 
   1   0  11     9134.86     9040.67    148.33 o 
   3   0  11     3121.24     3066.29     57.06 o 
   5   0  11      480.28      483.70     18.06 o 
   7   0  11      270.92      308.06     20.83 o 
   9   0  11     1250.91     1212.35     43.95 o 
  11   0  11      411.42      532.04     40.19 o 
  13   0  11       77.02       48.81     18.34 o 
  15   0  11      171.19      165.96     29.84 o 
  17   0  11      153.54      144.08     31.06 o 
  19   0  11      142.34       81.43     37.85 o 
  21   0  11       18.79       21.61     38.41 o 
 -21   1  11       59.15       90.96     24.78 o 
 -20   1  11       58.04       50.76     21.39 o 
 -19   1  11      313.58      324.08     27.49 o 
 -18   1  11       59.15       55.30     19.82 o 
 -17   1  11       53.81       32.92     17.95 o 
 -16   1  11       23.62       28.65     17.39 o 
 -15   1  11      214.55      229.84     18.40 o 
 -14   1  11      623.39      682.74     24.37 o 
 -13   1  11      951.72      967.18     25.38 o 
 -12   1  11      306.38      281.67     15.54 o 
 -11   1  11     1906.16     1850.15     34.61 o 
 -10   1  11      520.66      568.28     18.34 o 
  -9   1  11     1348.31     1331.41     25.44 o 
  -8   1  11      759.90      813.02     19.68 o 
  -7   1  11      302.60      306.27     11.89 o 
  -6   1  11      291.75      413.80     12.95 o 
  -5   1  11       67.18       51.06      7.78 o 
  -4   1  11      965.77      946.96     19.48 o 
  -3   1  11     1120.56      940.21     18.85 o 
  -2   1  11       60.39       44.79      7.14 o 
  -1   1  11     4783.79     4912.38     63.97 o 
   0   1  11       93.10       96.16     10.38 o 
   1   1  11     2614.03     2713.92     42.36 o 
   2   1  11      758.61      530.47     13.07 o 
   3   1  11      400.03      422.52     11.76 o 
   4   1  11      280.86      254.54      9.29 o 
   5   1  11      660.66      578.60     14.10 o 
   6   1  11     1399.85     1304.02     22.28 o 
   7   1  11     7009.71     6790.40     88.09 o 
   8   1  11      148.92      205.60     30.42 o 
   9   1  11     1000.49     1112.13     33.20 o 
  10   1  11      441.31      574.48     19.99 o 
  11   1  11      244.60      258.14     18.58 o 
  12   1  11       68.65       96.52     13.75 o 
  13   1  11       60.95       66.56     15.47 o 
  14   1  11      476.14      466.59     22.80 o 
  15   1  11      301.43      313.69     24.64 o 
  16   1  11       89.93       75.27     21.08 o 
  17   1  11      912.16      894.03     42.97 o 
  18   1  11        5.61       -8.16     20.96 o 
  19   1  11       60.72       55.61     23.57 o 
  20   1  11       39.66       46.04     24.27 o 
  21   1  11      172.67      188.33     32.30 o 
 -23   2  11       62.65       51.61     49.19 o 
 -22   2  11        1.66       57.69     28.38 o 
 -21   2  11        8.89        8.07     26.84 o 
 -20   2  11      105.51      124.62     23.48 o 
 -19   2  11       66.11       55.90     21.31 o 
 -18   2  11      127.65      122.98     22.42 o 
 -17   2  11      129.60      124.27     21.42 o 
 -16   2  11       57.49       19.02     25.07 o 
 -15   2  11       36.49       10.79     14.49 o 
 -14   2  11      107.98      116.87     16.62 o 
 -13   2  11       35.57       14.04     13.91 o 
 -12   2  11     3118.34     3076.48     49.61 o 
 -11   2  11      255.05      304.38     13.99 o 
 -10   2  11     3664.93     3559.58     51.36 o 
  -9   2  11      357.93      371.82     13.95 o 
  -8   2  11      718.55      696.76     18.26 o 
  -7   2  11       65.65       88.23      9.26 o 
  -6   2  11        0.02       -7.00      7.00 o 
  -5   2  11      108.52      135.85      9.94 o 
  -4   2  11     1116.21     1095.04     21.26 o 
  -3   2  11      220.53      213.19     12.43 o 
  -2   2  11     7387.42     7290.88     91.67 o 
  -1   2  11      111.93      144.97      9.88 o 
   0   2  11     1775.62     1626.44     24.92 o 
   1   2  11      816.40      702.70     14.70 o 
   2   2  11       12.43       18.20      6.41 o 
   3   2  11       70.33       85.71      7.27 o 
   4   2  11      112.20       93.20      7.58 o 
   5   2  11       49.87       34.68      7.06 o 
   6   2  11      832.08      660.56     18.11 o 
   7   2  11     1009.34      882.00     20.85 o 
   8   2  11     1843.27     2065.87     38.16 o 
   9   2  11     2139.68     2311.52     41.91 o 
  10   2  11     2225.54     2765.49     48.33 o 
  11   2  11       11.84       30.02     16.33 o 
  12   2  11       98.80      120.68     16.60 o 
  13   2  11      410.54      452.32     22.80 o 
  14   2  11     1624.94     1511.62     38.99 o 
  15   2  11      475.05      440.47     25.55 o 
  16   2  11      322.18      321.08     27.46 o 
  17   2  11      622.02      593.43     33.81 o 
  18   2  11       92.68      102.59     23.80 o 
  19   2  11       18.68       36.89     23.08 o 
  20   2  11       35.96       54.68     25.68 o 
  21   2  11        5.46        2.17     24.46 o 
 -22   3  11       38.94       16.52     30.36 o 
 -21   3  11        0.66        9.69     30.02 o 
 -20   3  11       76.74       82.64     22.84 o 
 -19   3  11       21.30        4.94     19.87 o 
 -18   3  11        0.90      -12.63     32.67 o 
 -17   3  11      137.84      131.74     20.24 o 
 -16   3  11       64.91       87.01     17.99 o 
 -15   3  11        0.64       -6.17     14.61 o 
 -14   3  11       15.05       -0.09     19.68 o 
 -13   3  11      119.85      113.15     16.10 o 
 -12   3  11        6.60       33.66     17.84 o 
 -11   3  11       80.75       76.02     12.27 o 
 -10   3  11       92.83       97.73     12.00 o 
  -9   3  11      129.59      137.70     11.65 o 
  -8   3  11       32.21        2.20      9.16 o 
  -7   3  11        1.66        2.93      8.21 o 
  -6   3  11      116.36      111.89      9.41 o 
  -5   3  11      272.30      270.41     11.97 o 
  -4   3  11      199.94      213.17     11.08 o 
  -3   3  11      609.64      614.52     16.42 o 
  -2   3  11      526.33      530.01     15.43 o 
  -1   3  11     1537.75     1535.85     24.56 o 
   0   3  11       81.66       93.21     10.13 o 
   1   3  11       32.17       15.27      6.80 o 
   2   3  11      404.94      397.58     12.22 o 
   3   3  11     1711.92     1644.01     26.25 o 
   4   3  11      199.91      211.93     10.99 o 
   5   3  11       59.20       15.99      7.57 o 
   6   3  11        3.60       -8.42      8.42 o 
   7   3  11     1677.69     1765.46     31.59 o 
   8   3  11      628.51      651.50     26.58 o 
   9   3  11     2927.95     3324.44     61.02 o 
  10   3  11     2570.97     2951.90     51.14 o 
  11   3  11      558.33      609.37     24.18 o 
  12   3  11      117.19      128.91     16.86 o 
  13   3  11      123.84      143.33     19.21 o 
  14   3  11      193.67      278.27     26.02 o 
  15   3  11        5.34       29.61     18.31 o 
  16   3  11      411.64      450.15     26.35 o 
  17   3  11       44.68       56.21     22.68 o 
  18   3  11       34.60       46.06     22.90 o 
  19   3  11       70.84       62.76     24.14 o 
  20   3  11        0.01      -23.11     23.11 o 
  21   3  11       42.45       38.94     26.89 o 
 -22   4  11       17.11       -3.43     40.61 o 
 -21   4  11       81.79      103.40     31.77 o 
 -20   4  11       89.72       37.86     57.76 o 
 -19   4  11      128.31      156.92     29.43 o 
 -18   4  11      207.61      188.85     27.10 o 
 -17   4  11      282.05      270.14     25.85 o 
 -16   4  11      213.84      219.46     26.68 o 
 -15   4  11       44.70       24.15     15.65 o 
 -14   4  11       22.39       20.61     14.43 o 
 -13   4  11      150.63      130.41     17.41 o 
 -12   4  11        0.76        6.31     14.09 o 
 -11   4  11       67.22       62.87     14.79 o 
 -10   4  11     1575.18     1563.56     32.46 o 
  -9   4  11      128.23      129.31     12.90 o 
  -8   4  11      344.79      324.08     15.31 o 
  -7   4  11      300.30      309.61     14.96 o 
  -6   4  11     2557.17     2391.56     40.60 o 
  -5   4  11     1247.29     1265.06     26.99 o 
  -4   4  11      291.16      321.90     12.68 o 
  -3   4  11     2205.11     2206.35     35.21 o 
  -2   4  11       18.31       -1.93      8.36 o 
  -1   4  11      104.17      107.44      8.95 o 
   0   4  11      241.24      279.61     11.36 o 
   1   4  11     1995.65     1871.44     29.31 o 
   2   4  11     1101.86      993.51     20.33 o 
   3   4  11      598.54      595.76     15.85 o 
   4   4  11     1965.78     1857.88     29.66 o 
   5   4  11      331.06      338.72     12.64 o 
   6   4  11      256.01      308.90     14.30 o 
   7   4  11      492.15      501.73     18.15 o 
   8   4  11     1954.20     1887.45     34.18 o 
   9   4  11       31.52       31.52     13.58 o 
  10   4  11     1313.74     1271.48     36.93 o 
  11   4  11      361.68      437.90     23.78 o 
  12   4  11       29.11       53.16     17.02 o 
  13   4  11       17.16       19.64     16.38 o 
  14   4  11     1751.86     1751.73     46.46 o 
  15   4  11      211.35      229.27     22.53 o 
  16   4  11        0.11        6.34     18.38 o 
  17   4  11       36.62       50.76     20.08 o 
  18   4  11        7.37       21.18     20.41 o 
  19   4  11      104.22      132.41     26.32 o 
  20   4  11        0.00      -22.65     22.65 o 
 -21   5  11       33.64       34.79     31.34 o 
 -20   5  11       12.76        5.58     38.57 o 
 -19   5  11       77.56       39.67     21.29 o 
 -18   5  11       33.05       41.43     20.19 o 
 -17   5  11       45.91       56.70     23.61 o 
 -16   5  11      257.33      260.73     21.66 o 
 -15   5  11       41.61       50.60     16.85 o 
 -14   5  11        0.21       -3.34     14.91 o 
 -13   5  11      128.02      112.77     17.20 o 
 -12   5  11      892.05      966.79     31.45 o 
 -11   5  11      601.04      658.09     26.41 o 
 -10   5  11       39.25       32.82     15.20 o 
  -9   5  11      903.41      923.34     45.94 o 
  -8   5  11       50.73       45.31     13.12 o 
  -7   5  11     1185.87     1185.45     27.57 o 
  -6   5  11      641.01      708.80     20.45 o 
  -5   5  11      601.33      565.71     18.96 o 
  -4   5  11      140.07      117.04     12.54 o 
  -3   5  11     1942.88     1852.38     34.70 o 
  -2   5  11        0.39        3.98      9.79 o 
  -1   5  11      848.56      855.49     20.69 o 
   0   5  11     1973.32     2014.62     31.85 o 
   1   5  11     3495.11     3582.51     48.61 o 
   2   5  11     1194.83     1240.36     23.75 o 
   3   5  11      437.34      412.46     13.48 o 
   4   5  11      116.95      123.72     10.40 o 
   5   5  11      460.74      424.36     16.39 o 
   6   5  11      498.38      498.72     17.89 o 
   7   5  11     1422.47     1470.70     30.54 o 
   8   5  11        4.36        6.23     12.29 o 
   9   5  11     1507.51     1462.41     35.16 o 
  10   5  11        1.19       28.27     16.51 o 
  11   5  11      195.13      224.71     20.69 o 
  12   5  11      306.53      321.71     22.55 o 
  13   5  11      264.59      310.59     25.68 o 
  14   5  11      862.83      936.41     35.26 o 
  15   5  11      340.23      358.12     25.37 o 
  16   5  11        6.14       -1.12     18.81 o 
  17   5  11      219.59      206.27     22.50 o 
  18   5  11       79.24       66.33     21.91 o 
  19   5  11       81.10       89.79     45.24 o 
 -20   6  11        3.88      -18.54     26.31 o 
 -19   6  11        7.24        9.29     26.08 o 
 -18   6  11       77.13       94.46     21.97 o 
 -17   6  11        8.50       36.41     18.43 o 
 -16   6  11      321.90      316.10     23.94 o 
 -15   6  11       42.67       34.33     16.87 o 
 -14   6  11      228.67      263.14     22.05 o 
 -13   6  11      257.90      238.69     27.92 o 
 -12   6  11      127.23      136.24     18.35 o 
 -11   6  11      323.94      351.40     22.34 o 
 -10   6  11      404.96      388.24     22.69 o 
  -9   6  11       76.40       77.00     15.86 o 
  -8   6  11       97.68       86.37     16.15 o 
  -7   6  11      314.24      320.72     17.97 o 
  -6   6  11      670.33      658.14     23.81 o 
  -5   6  11       65.41       54.06     13.38 o 
  -4   6  11        8.92       -0.81     11.53 o 
  -3   6  11     2989.15     2830.36     50.55 o 
  -2   6  11      533.76      586.44     20.44 o 
  -1   6  11      486.30      476.56     19.15 o 
   0   6  11      403.04      357.36     16.11 o 
   1   6  11     1435.33     1433.71     28.97 o 
   2   6  11      877.77      904.41     21.88 o 
   3   6  11       42.67       55.59     10.73 o 
   4   6  11        9.41       -0.11      9.81 o 
   5   6  11       45.19       63.55     12.31 o 
   6   6  11      319.79      305.05     17.24 o 
   7   6  11      241.81      291.51     16.96 o 
   8   6  11     1074.98     1152.50     32.06 o 
   9   6  11        1.02        2.81     14.46 o 
  10   6  11        9.95       67.03     19.40 o 
  11   6  11       12.14       40.35     18.02 o 
  12   6  11        0.63       -2.92     19.55 o 
  13   6  11       99.41      131.78     21.56 o 
  14   6  11       98.92      128.60     21.92 o 
  15   6  11        7.82       -8.25     19.06 o 
  16   6  11      300.97      350.17     28.14 o 
  17   6  11        2.34        3.50     21.72 o 
  18   6  11       72.00       48.64     25.04 o 
 -19   7  11        0.05      -13.30     27.93 o 
 -18   7  11       26.70       10.75     18.90 o 
 -17   7  11      251.58      232.19     23.76 o 
 -16   7  11       68.59       68.10     19.72 o 
 -15   7  11       63.26       42.52     18.71 o 
 -14   7  11        0.03      -15.93     17.15 o 
 -13   7  11        8.72       15.25     16.68 o 
 -12   7  11        0.03       -1.93     16.58 o 
 -11   7  11        6.20      -13.49     15.77 o 
 -10   7  11       24.43        9.44     16.12 o 
  -9   7  11        3.67      -13.89     13.89 o 
  -8   7  11       12.56        5.26     15.03 o 
  -7   7  11      106.13      106.09     18.54 o 
  -6   7  11       33.73       39.12     14.31 o 
  -5   7  11      503.52      509.67     22.76 o 
  -4   7  11        7.15       -9.44     13.61 o 
  -3   7  11      759.07      847.71     25.85 o 
  -2   7  11      573.74      570.08     22.40 o 
  -1   7  11      135.59      151.42     15.62 o 
   0   7  11      144.17      148.19     15.28 o 
   1   7  11       89.85      103.07     15.78 o 
   2   7  11      129.26      137.47     13.95 o 
   3   7  11     3361.57     3268.86     53.48 o 
   4   7  11       17.26       12.05     12.60 o 
   5   7  11     1148.55     1102.60     28.99 o 
   6   7  11      228.95      254.49     17.07 o 
   7   7  11      193.57      208.95     18.18 o 
   8   7  11       12.01       48.64     15.09 o 
   9   7  11       18.92        7.35     14.91 o 
  10   7  11        0.50        9.33     15.42 o 
  11   7  11      258.72      305.62     23.56 o 
  12   7  11        9.78       -4.33     18.01 o 
  13   7  11      327.55      288.83     27.70 o 
  14   7  11       27.00       15.56     19.44 o 
  15   7  11        4.96        4.61     21.69 o 
  16   7  11        0.23      -10.92     22.03 o 
  17   7  11       25.33       53.18     25.24 o 
 -17   8  11       20.38       -2.15     20.37 o 
 -16   8  11        7.35       -2.73     19.68 o 
 -15   8  11        9.27      -17.27     18.22 o 
 -14   8  11       89.74       88.93     20.33 o 
 -13   8  11      177.49      163.59     21.54 o 
 -12   8  11        2.77      -18.00     18.00 o 
 -11   8  11        0.06        2.74     17.01 o 
 -10   8  11       69.42       76.31     18.78 o 
  -9   8  11      723.71      713.18     29.97 o 
  -8   8  11     1659.80     1711.95     41.51 o 
  -7   8  11     1067.20     1155.15     36.75 o 
  -6   8  11     2360.18     2246.95     51.43 o 
  -5   8  11       68.32       80.17     16.38 o 
  -4   8  11       79.27       69.26     15.43 o 
  -3   8  11      234.17      211.58     19.25 o 
  -2   8  11     1103.73     1143.61     32.39 o 
  -1   8  11       68.09       38.92     15.52 o 
   0   8  11        4.67      -13.27     13.27 o 
   1   8  11       99.81      106.08     17.82 o 
   2   8  11      679.19      655.39     23.02 o 
   3   8  11       15.39       14.76     19.20 o 
   4   8  11      418.14      499.62     24.24 o 
   5   8  11       69.07       26.64     15.09 o 
   6   8  11      130.29      187.20     20.15 o 
   7   8  11       21.95       -0.21     19.61 o 
   8   8  11       53.01       59.01     18.48 o 
   9   8  11       18.08       41.68     16.92 o 
  10   8  11      677.63      699.34     30.71 o 
  11   8  11      304.06      294.10     27.49 o 
  12   8  11      291.04      327.70     28.35 o 
  13   8  11        7.23       40.25     21.90 o 
  14   8  11       16.05       33.52     22.52 o 
  15   8  11      109.93       84.02     25.54 o 
  16   8  11        0.01        4.59     24.34 o 
 -15   9  11       11.70        5.59     20.14 o 
 -14   9  11        1.05      -18.57     18.57 o 
 -13   9  11        0.16       -1.73     18.84 o 
 -12   9  11      327.32      321.43     25.44 o 
 -11   9  11       21.87       30.43     22.31 o 
 -10   9  11       80.56       79.62     19.68 o 
  -9   9  11        3.40       12.93     16.63 o 
  -8   9  11       65.28      107.92     20.78 o 
  -7   9  11        6.71        1.66     18.28 o 
  -6   9  11      102.66      115.36     20.36 o 
  -5   9  11      364.37      365.39     24.76 o 
  -4   9  11        1.10       -7.12     15.29 o 
  -3   9  11       97.40       90.35     17.23 o 
  -2   9  11        1.69       22.98     16.20 o 
  -1   9  11      122.35      122.71     18.46 o 
   0   9  11       30.50       11.14     15.98 o 
   1   9  11        0.04        0.49     15.87 o 
   2   9  11      353.98      342.11     21.35 o 
   3   9  11        0.27       16.91     14.26 o 
   4   9  11      141.98      140.53     24.39 o 
   5   9  11      348.75      376.94     39.64 o 
   6   9  11       25.03       21.56     18.28 o 
   7   9  11       77.58       70.18     25.74 o 
   8   9  11      669.80      642.22     41.67 o 
   9   9  11      974.73     1078.81     41.38 o 
  10   9  11      563.48      604.54     31.13 o 
  11   9  11      190.20      243.56     26.54 o 
  12   9  11        3.34       -6.38     26.21 o 
  13   9  11       88.02      105.17     25.26 o 
  14   9  11        1.98       47.95     24.55 o 
 -13  10  11        0.05       15.64     20.01 o 
 -12  10  11        2.15        0.43     19.42 o 
 -11  10  11       23.85       35.47     26.24 o 
 -10  10  11      120.42       98.23     21.74 o 
  -9  10  11        2.91      -17.62     17.62 o 
  -8  10  11       27.50       52.09     20.59 o 
  -7  10  11       84.79       90.64     21.75 o 
  -6  10  11      188.04      209.16     23.79 o 
  -5  10  11       69.70       70.81     21.46 o 
  -4  10  11      255.73      265.12     27.95 o 
  -3  10  11      591.07      589.37     28.72 o 
  -2  10  11       19.18        9.37     18.30 o 
  -1  10  11       14.87       39.80     18.23 o 
   0  10  11        7.25       -0.58     17.39 o 
   1  10  11       66.96       32.96     17.57 o 
   2  10  11      255.94      228.69     20.31 o 
   3  10  11       74.70       54.96     28.31 o 
   4  10  11      191.65      110.85     28.98 o 
   5  10  11       38.76       51.41     25.49 o 
   6  10  11       13.73        8.17     22.38 o 
   7  10  11        0.33        7.06     23.86 o 
   8  10  11       39.54       58.62     22.47 o 
   9  10  11        0.14      -11.39     20.43 o 
  10  10  11       97.72       81.36     23.43 o 
  11  10  11       33.85       28.72     22.33 o 
  12  10  11       55.73       22.16     26.88 o 
 -10  11  11        0.03        9.66     21.39 o 
  -9  11  11        5.68      -19.99     19.99 o 
  -8  11  11        3.33       -7.81     20.32 o 
  -7  11  11      145.97      121.39     25.43 o 
  -6  11  11        1.26       20.23     21.56 o 
  -5  11  11      712.82      764.96     37.60 o 
  -4  11  11       39.28       55.80     23.35 o 
  -3  11  11      290.64      321.38     28.64 o 
  -2  11  11      240.94      219.05     23.41 o 
  -1  11  11      216.81      206.35     25.26 o 
   0  11  11        0.41       -7.01     19.80 o 
   1  11  11      533.98      556.52     27.91 o 
   2  11  11      214.15      285.90     44.74 o 
   3  11  11      436.84      433.08     39.51 o 
   4  11  11        0.01        9.30     27.25 o 
   5  11  11      106.27       80.89     30.26 o 
   6  11  11       49.06       13.71     29.00 o 
   7  11  11      460.08      455.06     37.08 o 
   8  11  11       74.66       64.01     31.57 o 
  -4  12  11      108.14      126.71     28.38 o 
  -3  12  11       36.70        8.09     25.06 o 
  -2  12  11       17.00      -19.11     34.48 o 
  -1  12  11       81.79       57.78     25.38 o 
   0  12  11       13.68        4.50     24.76 o 
   1  12  11       42.89       31.69     30.92 o 
   2  12  11      521.10      616.42     47.33 o 
 -22   0  12       40.02        2.69     37.72 o 
 -20   0  12     1192.72     1243.93     81.73 o 
 -18   0  12      965.02     1047.77     59.30 o 
 -16   0  12       87.19       62.66     25.38 o 
 -14   0  12      187.83      236.35     22.72 o 
 -12   0  12     1634.85     1731.11     49.47 o 
 -10   0  12     2361.46     2314.63     66.41 o 
  -8   0  12     1099.67      950.25     33.30 o 
  -6   0  12     1792.02     1753.06     45.62 o 
  -4   0  12      413.78      423.83     20.90 o 
  -2   0  12      537.85      506.39     22.63 o 
   0   0  12     1952.25     1810.37     37.69 o 
   2   0  12      243.85      282.46     17.65 o 
   4   0  12     3040.23     2993.98     57.40 o 
   6   0  12     3778.49     3494.45     65.84 o 
   8   0  12     1754.49     1686.47     60.67 o 
  10   0  12      464.28      628.82     52.54 o 
  12   0  12      216.27      266.77     24.09 o 
  14   0  12       15.67       34.35     25.57 o 
  16   0  12     1256.70     1089.25     54.71 o 
  18   0  12      176.10      212.66     35.31 o 
  20   0  12      150.35      193.65     43.08 o 
 -22   1  12       44.23       12.57     36.82 o 
 -21   1  12      209.29      161.50     35.53 o 
 -20   1  12        0.13       -2.56     21.20 o 
 -19   1  12      446.03      549.30     33.12 o 
 -18   1  12      152.71      131.23     29.72 o 
 -17   1  12        6.96       21.73     18.57 o 
 -16   1  12       20.22       33.55     17.43 o 
 -15   1  12       96.21      103.04     17.02 o 
 -14   1  12      356.32      433.88     21.07 o 
 -13   1  12      635.87      638.13     21.89 o 
 -12   1  12      398.04      403.06     18.38 o 
 -11   1  12      650.67      630.68     20.62 o 
 -10   1  12       62.22       41.78     11.68 o 
  -9   1  12      209.19      191.79     13.03 o 
  -8   1  12       32.13       11.45      9.95 o 
  -7   1  12       96.11      130.96     12.25 o 
  -6   1  12      578.50      627.76     18.93 o 
  -5   1  12      510.92      559.80     17.65 o 
  -4   1  12      967.19      916.63     19.37 o 
  -3   1  12     1348.99     1153.18     22.02 o 
  -2   1  12      197.26      231.87     10.12 o 
  -1   1  12     1620.00     1573.63     26.61 o 
   0   1  12      280.01      362.50     10.81 o 
   1   1  12      198.11      203.86      9.40 o 
   2   1  12      100.25      110.44      7.51 o 
   3   1  12      746.72      738.76     16.00 o 
   4   1  12       30.90       11.76      6.48 o 
   5   1  12       83.62       78.48      8.08 o 
   6   1  12      744.61      676.65     22.05 o 
   7   1  12        0.17        0.36      9.77 o 
   8   1  12      177.31      210.65     18.46 o 
   9   1  12      696.78      695.28     22.31 o 
  10   1  12      434.62      519.27     20.36 o 
  11   1  12      553.32      642.50     29.75 o 
  12   1  12      197.02      212.21     16.13 o 
  13   1  12      133.36      163.21     18.29 o 
  14   1  12      302.19      335.51     27.37 o 
  15   1  12      369.28      412.56     26.44 o 
  16   1  12       16.26       10.87     20.75 o 
  17   1  12       12.23       -4.70     20.85 o 
  18   1  12      180.25      222.05     27.48 o 
  19   1  12       48.78       53.05     23.48 o 
  20   1  12       29.13       27.83     24.34 o 
  21   1  12       97.82      109.93     29.97 o 
 -22   2  12       53.30       53.52     30.34 o 
 -21   2  12       57.42       62.12     23.65 o 
 -20   2  12        3.04       11.91     21.20 o 
 -19   2  12       64.69       71.76     21.79 o 
 -18   2  12        0.02      -18.97     18.97 o 
 -17   2  12      411.48      406.96     29.06 o 
 -16   2  12      121.14      128.39     19.47 o 
 -15   2  12      129.51      168.78     18.16 o 
 -14   2  12      903.44      892.27     29.92 o 
 -13   2  12      596.94      608.05     26.44 o 
 -12   2  12        3.93       10.36     12.50 o 
 -11   2  12      181.48      195.19     15.41 o 
 -10   2  12      145.01      187.48     13.95 o 
  -9   2  12      461.55      482.10     17.53 o 
  -8   2  12       14.41       24.48     12.09 o 
  -7   2  12       20.29       19.45      8.60 o 
  -6   2  12        0.12       -7.99      7.99 o 
  -5   2  12     5141.33     4654.56     62.78 o 
  -4   2  12     3300.36     2983.73     43.41 o 
  -3   2  12       53.65       62.73      8.49 o 
  -2   2  12      110.26      120.12      9.15 o 
  -1   2  12       76.55       89.18      8.56 o 
   0   2  12      144.55      129.51     10.44 o 
   1   2  12     1099.24     1072.33     19.48 o 
   2   2  12        0.01       -6.26      6.26 o 
   3   2  12      427.59      451.11     12.95 o 
   4   2  12       10.53       16.39      6.89 o 
   5   2  12      995.28      874.37     18.28 o 
   6   2  12       22.31        9.75      8.62 o 
   7   2  12      568.08      631.17     21.21 o 
   8   2  12     2221.04     2193.03     40.34 o 
   9   2  12     2386.41     2499.20     56.48 o 
  10   2  12      511.39      563.70     21.26 o 
  11   2  12      763.59      762.56     24.61 o 
  12   2  12      209.61      218.24     18.45 o 
  13   2  12     1117.26     1177.01     41.98 o 
  14   2  12      511.49      566.57     25.78 o 
  15   2  12      603.58      661.06     29.72 o 
  16   2  12       37.05       20.46     20.95 o 
  17   2  12        3.99        1.81     20.61 o 
  18   2  12       11.49       36.91     20.98 o 
  19   2  12        0.33      -21.71     21.71 o 
  20   2  12       67.12       69.73     27.45 o 
 -22   3  12      146.70      155.47     34.11 o 
 -21   3  12       76.54       91.72     32.04 o 
 -20   3  12       19.53       17.46     25.91 o 
 -19   3  12      304.11      314.45     32.93 o 
 -18   3  12      174.28      202.76     25.61 o 
 -17   3  12       46.94       45.74     18.48 o 
 -16   3  12        1.20       -9.62     15.72 o 
 -15   3  12       38.66       48.56     16.07 o 
 -14   3  12      262.40      260.49     19.83 o 
 -13   3  12      938.44      903.71     30.16 o 
 -12   3  12      827.64      862.61     27.18 o 
 -11   3  12     6451.84     6191.76     94.44 o 
 -10   3  12      187.51      219.33     14.10 o 
  -9   3  12      598.43      585.69     19.37 o 
  -8   3  12      971.15      885.54     22.90 o 
  -7   3  12       64.27       57.91      9.68 o 
  -6   3  12      575.71      626.02     17.86 o 
  -5   3  12       47.97       51.47      9.71 o 
  -4   3  12      209.29      189.53     16.34 o 
  -3   3  12      727.79      744.54     18.64 o 
  -2   3  12      244.04      276.82     12.13 o 
  -1   3  12     1258.84     1039.58     22.49 o 
   0   3  12      160.37      140.31      9.99 o 
   1   3  12        0.61       -2.10      7.68 o 
   2   3  12      390.71      468.47     13.46 o 
   3   3  12      349.18      332.68     11.78 o 
   4   3  12       14.84       -4.79      7.19 o 
   5   3  12        0.41       -8.52      8.52 o 
   6   3  12      449.34      492.02     16.54 o 
   7   3  12      195.77      153.94     12.19 o 
   8   3  12      150.00      163.81     15.40 o 
   9   3  12     2465.83     2614.75     63.80 o 
  10   3  12        4.12       18.94     12.62 o 
  11   3  12       59.38      126.48     17.28 o 
  12   3  12      148.10      221.20     18.48 o 
  13   3  12      287.51      346.77     30.86 o 
  14   3  12      153.21      135.46     19.05 o 
  15   3  12        0.34        7.96     17.49 o 
  16   3  12      201.37      216.02     22.61 o 
  17   3  12       10.49      -19.75     19.75 o 
  18   3  12        0.50       -4.19     21.99 o 
  19   3  12      135.06       87.20     25.18 o 
  20   3  12       58.67       57.33     25.62 o 
 -21   4  12       37.24       90.38     32.13 o 
 -20   4  12       56.18       71.56     23.71 o 
 -19   4  12       25.74       43.38     22.27 o 
 -18   4  12       29.19       22.40     21.65 o 
 -17   4  12      222.78      233.51     23.84 o 
 -16   4  12      113.40      131.79     21.16 o 
 -15   4  12       27.55        3.43     22.80 o 
 -14   4  12       95.07       98.95     18.22 o 
 -13   4  12      373.33      397.16     25.22 o 
 -12   4  12     2107.47     2075.82     51.65 o 
 -11   4  12      299.30      350.31     20.84 o 
 -10   4  12     1035.40      932.17     25.87 o 
  -9   4  12       10.46       -5.95     11.02 o 
  -8   4  12      127.74      137.36     13.70 o 
  -7   4  12       29.17       47.36     11.28 o 
  -6   4  12      136.28       87.05     11.68 o 
  -5   4  12       16.38       -1.18      9.66 o 
  -4   4  12      688.77      667.41     19.71 o 
  -3   4  12      119.45       87.97     10.01 o 
  -2   4  12     1393.24     1198.64     24.10 o 
  -1   4  12      819.69      838.41     20.24 o 
   0   4  12      331.47      322.65     13.44 o 
   1   4  12     1091.14      990.23     24.19 o 
   2   4  12       12.84        8.04      8.11 o 
   3   4  12       25.78       30.29     10.88 o 
   4   4  12      232.50      229.17     11.98 o 
   5   4  12       29.97       -9.58     12.78 o 
   6   4  12      500.89      513.23     17.63 o 
   7   4  12        0.08        1.91     12.31 o 
   8   4  12     2041.87     1892.34     34.90 o 
   9   4  12        0.64       46.42     25.16 o 
  10   4  12       12.60        7.92     15.51 o 
  11   4  12      335.96      339.05     26.31 o 
  12   4  12      523.25      522.37     26.16 o 
  13   4  12       35.56       70.25     20.98 o 
  14   4  12       69.56       68.05     19.10 o 
  15   4  12       10.04       40.51     18.81 o 
  16   4  12       27.04       18.58     18.45 o 
  17   4  12      178.55      221.91     23.80 o 
  18   4  12        3.87      -20.48     22.03 o 
  19   4  12        6.85        6.79     23.32 o 
 -20   5  12       24.41       80.82     31.82 o 
 -19   5  12       76.73       66.65     21.39 o 
 -18   5  12        0.47      -15.04     19.34 o 
 -17   5  12      258.98      296.80     26.19 o 
 -16   5  12        3.84       17.40     18.58 o 
 -15   5  12      841.30      812.16     34.66 o 
 -14   5  12      466.90      508.95     27.74 o 
 -13   5  12       73.39       73.58     19.01 o 
 -12   5  12       87.29       92.70     24.21 o 
 -11   5  12      591.86      560.31     24.90 o 
 -10   5  12        7.20       -6.97     13.86 o 
  -9   5  12      133.02      129.91     14.34 o 
  -8   5  12       24.25       39.61     12.65 o 
  -7   5  12     2952.77     2865.11     48.54 o 
  -6   5  12     2159.44     2022.83     38.41 o 
  -5   5  12      608.45      619.05     26.44 o 
  -4   5  12        3.38      -10.79     10.79 o 
  -3   5  12      113.22      131.13     13.02 o 
  -2   5  12      240.23      240.00     14.57 o 
  -1   5  12      131.67      112.69     15.93 o 
   0   5  12       30.98       66.85     11.00 o 
   1   5  12       32.99       23.79     10.52 o 
   2   5  12        3.08       -9.32      9.32 o 
   3   5  12       86.36       48.71     10.36 o 
   4   5  12      104.62      107.34     11.17 o 
   5   5  12      121.01      124.93     12.64 o 
   6   5  12      266.80      269.14     15.17 o 
   7   5  12     2896.99     2743.51     45.17 o 
   8   5  12      233.42      283.10     24.67 o 
   9   5  12      226.46      252.89     18.46 o 
  10   5  12      551.23      585.21     26.67 o 
  11   5  12       45.93       57.38     17.04 o 
  12   5  12        5.53       -2.56     16.24 o 
  13   5  12      246.69      271.28     33.14 o 
  14   5  12      344.50      346.31     28.44 o 
  15   5  12       39.06       37.32     19.87 o 
  16   5  12        2.12       27.23     20.02 o 
  17   5  12       15.77      -18.28     18.28 o 
  18   5  12        0.47      -19.28     19.28 o 
  19   5  12       43.25       85.12     29.38 o 
 -19   6  12        5.85        9.23     21.97 o 
 -18   6  12      284.55      325.19     45.45 o 
 -17   6  12      106.74      127.47     23.38 o 
 -16   6  12      450.73      489.72     30.00 o 
 -15   6  12      285.44      297.62     34.55 o 
 -14   6  12      407.70      450.81     25.65 o 
 -13   6  12      314.82      344.98     26.26 o 
 -12   6  12      530.46      535.25     29.19 o 
 -11   6  12      140.28      128.71     18.10 o 
 -10   6  12       86.94       68.70     17.20 o 
  -9   6  12      110.94       89.13     17.04 o 
  -8   6  12      109.24      122.95     17.13 o 
  -7   6  12       14.23       14.50     13.34 o 
  -6   6  12      799.49      774.22     26.56 o 
  -5   6  12      562.62      619.91     24.70 o 
  -4   6  12     1989.35     1928.80     38.47 o 
  -3   6  12       81.30      128.09     24.19 o 
  -2   6  12      133.24      128.38     13.84 o 
  -1   6  12     1220.88     1178.49     28.34 o 
   0   6  12     1164.60     1098.23     31.49 o 
   1   6  12      850.97      787.89     23.82 o 
   2   6  12      405.22      386.28     17.99 o 
   3   6  12       10.53      -12.83     12.83 o 
   4   6  12      280.98      290.03     16.03 o 
   5   6  12     1719.06     1710.60     34.08 o 
   6   6  12       11.85        8.47     12.64 o 
   7   6  12       41.48       51.80     17.85 o 
   8   6  12        1.06       -3.51     15.31 o 
   9   6  12      306.64      414.25     25.47 o 
  10   6  12       66.42       90.28     26.45 o 
  11   6  12        0.76        1.23     16.43 o 
  12   6  12       58.29       44.93     18.23 o 
  13   6  12      196.72      188.95     22.09 o 
  14   6  12       15.09       32.87     19.64 o 
  15   6  12       31.15       34.96     20.41 o 
  16   6  12       70.89      132.04     23.03 o 
  17   6  12        0.47      -21.81     21.81 o 
  18   6  12        1.41       -8.46     23.75 o 
 -18   7  12      280.08      310.64     29.89 o 
 -17   7  12        0.78       20.80     22.56 o 
 -16   7  12        0.11        4.64     20.77 o 
 -15   7  12        3.03        9.48     18.32 o 
 -14   7  12      141.41      160.95     21.09 o 
 -13   7  12      155.34      141.85     20.18 o 
 -12   7  12        0.69       -4.36     17.12 o 
 -11   7  12      380.99      410.77     27.56 o 
 -10   7  12       77.47       32.03     17.07 o 
  -9   7  12       36.90       25.39     15.43 o 
  -8   7  12        3.83       -2.66     14.39 o 
  -7   7  12      585.75      521.95     25.09 o 
  -6   7  12      257.05      242.35     20.11 o 
  -5   7  12       78.43       87.28     15.59 o 
  -4   7  12      716.32      757.62     25.81 o 
  -3   7  12     1375.46     1214.08     30.61 o 
  -2   7  12       61.84       62.12     14.65 o 
  -1   7  12       21.56        3.67     13.43 o 
   0   7  12      470.35      520.14     20.77 o 
   1   7  12       45.47       67.54     14.14 o 
   2   7  12      576.03      583.94     21.81 o 
   3   7  12      200.64      180.98     17.99 o 
   4   7  12      464.58      407.48     22.60 o 
   5   7  12      601.35      623.12     26.75 o 
   6   7  12       65.88       59.02     13.88 o 
   7   7  12      107.85       90.34     16.24 o 
   8   7  12       62.66       61.28     15.93 o 
   9   7  12       61.77       64.56     16.57 o 
  10   7  12      210.28      288.40     24.03 o 
  11   7  12       90.56      135.76     20.99 o 
  12   7  12       28.05       27.12     19.02 o 
  13   7  12       10.05       32.03     19.37 o 
  14   7  12      161.82      172.47     25.34 o 
  15   7  12        8.39        8.36     21.53 o 
  16   7  12        0.30       40.76     23.21 o 
  17   7  12       84.04       61.51     26.25 o 
 -17   8  12       42.05       50.19     24.03 o 
 -16   8  12       86.19       75.50     23.65 o 
 -15   8  12        3.06      -14.54     18.70 o 
 -14   8  12        1.84       30.43     18.68 o 
 -13   8  12      129.21      130.45     20.80 o 
 -12   8  12        0.36       -5.52     17.13 o 
 -11   8  12       11.40        7.67     17.11 o 
 -10   8  12       52.90       46.67     22.09 o 
  -9   8  12       37.39       34.75     16.79 o 
  -8   8  12      353.25      416.86     25.42 o 
  -7   8  12      232.49      213.92     21.89 o 
  -6   8  12       92.75       88.13     19.10 o 
  -5   8  12      357.20      331.88     21.06 o 
  -4   8  12        2.32       11.39     18.84 o 
  -3   8  12      291.82      290.34     19.58 o 
  -2   8  12      394.40      390.81     21.32 o 
  -1   8  12      329.77      358.41     25.46 o 
   0   8  12        6.75       23.07     14.11 o 
   1   8  12      211.35      189.48     17.73 o 
   2   8  12     1094.07     1111.74     31.66 o 
   3   8  12      313.65      332.12     22.93 o 
   4   8  12       65.19       71.47     18.24 o 
   5   8  12      538.53      543.67     26.45 o 
   6   8  12      143.94      113.15     24.25 o 
   7   8  12        3.30      -18.11     18.83 o 
   8   8  12      402.99      384.36     24.41 o 
   9   8  12      275.36      284.14     23.64 o 
  10   8  12       22.86       26.88     17.30 o 
  11   8  12       12.70       18.13     21.63 o 
  12   8  12        2.85       27.35     21.97 o 
  13   8  12        0.47       -6.73     21.54 o 
  14   8  12       67.54       91.19     24.98 o 
  15   8  12        7.83       12.57     23.08 o 
 -15   9  12       99.70       67.26     32.21 o 
 -14   9  12       67.07       46.61     24.50 o 
 -13   9  12       12.46        7.00     20.22 o 
 -12   9  12       15.21      -19.01     19.01 o 
 -11   9  12        0.63       32.44     19.61 o 
 -10   9  12       48.24       16.83     17.18 o 
  -9   9  12      719.27      723.74     32.24 o 
  -8   9  12      514.75      495.77     28.40 o 
  -7   9  12     1766.50     1758.83     47.65 o 
  -6   9  12       32.95       17.93     19.06 o 
  -5   9  12      333.69      328.73     24.53 o 
  -4   9  12      109.04      129.21     17.94 o 
  -3   9  12        0.21      -13.62     15.10 o 
  -2   9  12        0.49       21.72     16.54 o 
  -1   9  12       10.91       -2.99     16.45 o 
   0   9  12        2.76       34.23     17.41 o 
   1   9  12      168.25      155.17     21.25 o 
   2   9  12        3.84       25.52     15.01 o 
   3   9  12      434.19      448.60     26.17 o 
   4   9  12       51.64       44.83     21.76 o 
   5   9  12       77.95       61.59     21.23 o 
   6   9  12       37.24       45.17     21.62 o 
   7   9  12        5.28       17.64     23.20 o 
   8   9  12       39.24       98.39     26.51 o 
   9   9  12      157.94      226.56     29.74 o 
  10   9  12      198.55      263.93     38.11 o 
  11   9  12       19.17       45.73     24.33 o 
  12   9  12       27.67       56.05     43.17 o 
  13   9  12        0.09       -5.34     24.98 o 
 -12  10  12      159.19      110.46     23.16 o 
 -11  10  12       25.36       73.50     22.32 o 
 -10  10  12        2.01      -15.13     20.03 o 
  -9  10  12        3.71      -19.08     19.08 o 
  -8  10  12        5.02      -16.05     18.50 o 
  -7  10  12       19.25       -4.74     19.49 o 
  -6  10  12      131.83      122.98     23.19 o 
  -5  10  12      690.99      681.28     32.13 o 
  -4  10  12       14.98        5.58     21.81 o 
  -3  10  12       20.79        4.18     18.19 o 
  -2  10  12        0.49      -10.93     17.39 o 
  -1  10  12      221.00      217.58     22.35 o 
   0  10  12      433.48      461.74     26.61 o 
   1  10  12      491.74      488.16     36.89 o 
   2  10  12      278.05      282.79     24.78 o 
   3  10  12        1.26       13.02     26.01 o 
   4  10  12      213.81      201.07     30.94 o 
   5  10  12      183.33      150.41     30.72 o 
   6  10  12       85.42       76.65     25.75 o 
   7  10  12       15.00       12.05     24.91 o 
   8  10  12       10.43       15.12     23.90 o 
   9  10  12       10.51       58.83     26.02 o 
  10  10  12      167.60      205.74     30.23 o 
  11  10  12       47.45      -18.20     29.40 o 
  -9  11  12       11.58       -5.59     23.73 o 
  -8  11  12       33.14        0.98     21.12 o 
  -7  11  12      170.10      175.27     26.43 o 
  -6  11  12       33.82       24.01     23.43 o 
  -5  11  12      111.91      131.16     30.26 o 
  -4  11  12      115.57      118.43     25.12 o 
  -3  11  12        0.18      -16.33     21.61 o 
  -2  11  12       14.51       -4.02     20.04 o 
  -1  11  12        0.54       -1.28     19.04 o 
   0  11  12      136.25      151.39     25.30 o 
   1  11  12      124.09      135.84     23.04 o 
   2  11  12       82.05       50.25     27.34 o 
   3  11  12       20.74       13.37     35.59 o 
   4  11  12       32.36      -10.04     26.49 o 
   5  11  12       89.33       80.76     31.28 o 
   6  11  12       64.68       42.20     30.07 o 
   7  11  12        8.04       24.28     27.46 o 
 -21   0  13        3.75       -5.39     38.62 o 
 -19   0  13        8.56       34.44     30.16 o 
 -17   0  13        6.01       14.62     39.97 o 
 -15   0  13     2247.53     2146.58     69.92 o 
 -13   0  13     1588.61     1530.58     55.22 o 
 -11   0  13       62.86       51.33     17.72 o 
  -9   0  13      329.15      336.71     23.09 o 
  -7   0  13      389.04      327.46     21.95 o 
  -5   0  13     1773.75     1656.06     45.04 o 
  -3   0  13      307.20      311.47     30.98 o 
  -1   0  13     3512.03     3340.07     72.05 o 
   1   0  13     4625.26     4640.34     82.41 o 
   3   0  13      864.51      780.52     24.17 o 
   5   0  13     1511.68     1456.34     35.26 o 
   7   0  13      152.68      152.37     22.08 o 
   9   0  13     3618.75     3621.29     92.56 o 
  11   0  13       47.85       71.06     20.15 o 
  13   0  13      219.52      266.21     25.20 o 
  15   0  13       59.26       39.71     28.07 o 
  17   0  13      126.66      113.18     31.11 o 
  19   0  13       43.77       81.28     39.07 o 
 -22   1  13       16.32       56.46     28.26 o 
 -21   1  13       97.49      122.58     27.83 o 
 -20   1  13        0.62       46.01     24.30 o 
 -19   1  13      413.68      482.84     32.35 o 
 -18   1  13        1.82      -17.29     19.86 o 
 -17   1  13      123.35      157.29     22.37 o 
 -16   1  13      252.02      233.88     24.48 o 
 -15   1  13      327.70      347.03     21.55 o 
 -14   1  13      418.14      520.80     24.55 o 
 -13   1  13      676.01      651.80     22.69 o 
 -12   1  13      197.19      174.02     17.12 o 
 -11   1  13     2167.80     2218.83     41.28 o 
 -10   1  13      130.45      115.96     13.56 o 
  -9   1  13      255.35      232.38     14.87 o 
  -8   1  13        1.17      -11.54     11.54 o 
  -7   1  13       20.38       15.41     10.28 o 
  -6   1  13     4334.21     4296.16     63.82 o 
  -5   1  13      425.29      409.56     16.27 o 
  -4   1  13      911.38      838.31     22.16 o 
  -3   1  13      926.55      869.80     21.84 o 
  -2   1  13     1342.79     1118.85     24.83 o 
  -1   1  13       11.85        8.84      7.24 o 
   0   1  13      314.91      274.80     13.83 o 
   1   1  13       87.93       95.38     13.41 o 
   2   1  13        1.32        7.39      6.55 o 
   3   1  13       11.53       18.13      6.95 o 
   4   1  13      272.07      300.81     11.09 o 
   5   1  13     3070.47     2872.39     40.24 o 
   6   1  13     2092.46     1923.45     33.24 o 
   7   1  13       68.28       35.83     10.91 o 
   8   1  13      501.35      446.76     18.25 o 
   9   1  13       20.11        7.93     12.68 o 
  10   1  13     2179.55     2140.34     41.58 o 
  11   1  13       10.34       31.53     13.10 o 
  12   1  13      618.16      650.52     23.72 o 
  13   1  13      811.71      940.16     30.75 o 
  14   1  13      104.39      136.32     18.32 o 
  15   1  13       27.45        4.07     19.12 o 
  16   1  13        5.23       17.27     18.94 o 
  17   1  13        0.06       -9.14     20.62 o 
  18   1  13       46.05       40.92     22.83 o 
  19   1  13      158.90      150.25     26.65 o 
  20   1  13        0.93      -21.32     23.29 o 
 -22   2  13       32.81        9.97     39.52 o 
 -21   2  13        0.08      -20.11     21.36 o 
 -20   2  13      564.34      659.66     36.81 o 
 -19   2  13       24.13       41.28     22.64 o 
 -18   2  13      337.88      359.75     31.11 o 
 -17   2  13      238.28      241.00     26.12 o 
 -16   2  13       30.74       15.93     15.83 o 
 -15   2  13      144.07      136.13     17.81 o 
 -14   2  13      289.23      302.72     21.04 o 
 -13   2  13      327.47      297.86     30.73 o 
 -12   2  13     2928.60     2804.31     51.96 o 
 -11   2  13      605.09      632.69     25.53 o 
 -10   2  13      512.24      547.23     21.20 o 
  -9   2  13      503.15      446.02     17.96 o 
  -8   2  13      622.69      671.42     20.64 o 
  -7   2  13      250.54      327.13     15.58 o 
  -6   2  13      103.87       70.65     13.58 o 
  -5   2  13      287.04      299.43     15.96 o 
  -4   2  13     3021.90     2962.54     47.21 o 
  -3   2  13      763.23      698.05     18.02 o 
  -2   2  13      102.01       85.24      9.02 o 
  -1   2  13       61.53       43.84      8.25 o 
   0   2  13      191.57      170.87     17.19 o 
   1   2  13      389.66      429.72     13.97 o 
   2   2  13       63.42       69.53      9.41 o 
   3   2  13       77.48       76.59      9.79 o 
   4   2  13      520.80      529.29     14.74 o 
   5   2  13        4.11       -5.43      8.81 o 
   6   2  13       82.28       72.97     10.66 o 
   7   2  13      131.51      149.53     13.96 o 
   8   2  13      848.28      818.45     24.45 o 
   9   2  13       59.30       19.83     15.45 o 
  10   2  13        1.72      -12.35     12.35 o 
  11   2  13      730.99      835.54     26.07 o 
  12   2  13       63.88      102.61     18.50 o 
  13   2  13        5.61       32.28     16.35 o 
  14   2  13      219.93      242.74     22.46 o 
  15   2  13        1.13       12.70     17.41 o 
  16   2  13       79.30       91.10     22.37 o 
  17   2  13      237.94      293.28     28.24 o 
  18   2  13       40.68       18.95     22.33 o 
  19   2  13        0.02       -6.17     25.23 o 
  20   2  13       83.09       79.50     26.46 o 
 -21   3  13       15.97       25.44     23.27 o 
 -20   3  13       29.32       22.12     25.02 o 
 -19   3  13        3.40       -7.08     26.45 o 
 -18   3  13       17.42       23.47     21.26 o 
 -17   3  13       12.33      -25.02     25.02 o 
 -16   3  13       41.88       44.06     18.22 o 
 -15   3  13      192.47      237.30     22.25 o 
 -14   3  13      197.32      181.88     21.09 o 
 -13   3  13      153.42      138.92     19.36 o 
 -12   3  13     1182.63     1173.76     34.45 o 
 -11   3  13      261.30      266.00     17.77 o 
 -10   3  13      709.00      714.54     24.12 o 
  -9   3  13      262.03      268.16     16.85 o 
  -8   3  13      666.80      583.33     21.00 o 
  -7   3  13      601.97      684.92     22.51 o 
  -6   3  13      898.18      800.59     22.20 o 
  -5   3  13       62.56       64.05      9.94 o 
  -4   3  13      651.57      575.88     17.31 o 
  -3   3  13      928.95      955.69     21.82 o 
  -2   3  13       33.49       39.59      9.42 o 
  -1   3  13       58.53       45.81      9.17 o 
   0   3  13       10.54        6.15      8.21 o 
   1   3  13        1.04       -7.95      7.95 o 
   2   3  13      686.83      581.74     16.86 o 
   3   3  13       37.87       35.46      8.57 o 
   4   3  13       16.35       20.61      7.93 o 
   5   3  13      370.01      373.04     14.94 o 
   6   3  13      252.91      262.38     13.69 o 
   7   3  13        1.61       13.22     10.49 o 
   8   3  13     1809.99     1716.47     39.20 o 
   9   3  13      272.43      280.21     17.59 o 
  10   3  13     1203.33     1281.05     35.80 o 
  11   3  13      273.32      309.39     20.59 o 
  12   3  13      207.33      350.44     21.66 o 
  13   3  13        7.66       18.05     18.22 o 
  14   3  13       50.47       75.82     18.52 o 
  15   3  13      275.73      346.22     24.91 o 
  16   3  13       22.12       28.04     18.74 o 
  17   3  13       22.02        6.62     21.80 o 
  18   3  13       10.72        4.11     21.78 o 
  19   3  13        2.27      -23.13     23.13 o 
 -21   4  13        0.62      -28.97     54.56 o 
 -20   4  13        0.41      -11.77     22.68 o 
 -19   4  13        1.21        9.39     22.00 o 
 -18   4  13       41.88       21.48     18.93 o 
 -17   4  13      141.91      119.71     19.98 o 
 -16   4  13       95.89      115.64     18.83 o 
 -15   4  13       76.64      128.72     21.27 o 
 -14   4  13       24.18        5.27     17.94 o 
 -13   4  13     1207.91     1160.13     41.02 o 
 -12   4  13      136.39      134.38     18.39 o 
 -11   4  13       62.29       30.33     15.59 o 
 -10   4  13      413.54      397.17     18.53 o 
  -9   4  13      270.03      261.07     17.50 o 
  -8   4  13     3068.83     3133.93     56.09 o 
  -7   4  13      959.88      941.01     31.04 o 
  -6   4  13      182.81      125.90     13.59 o 
  -5   4  13     2369.56     2147.14     38.80 o 
  -4   4  13      128.64      112.47     12.49 o 
  -3   4  13       20.75       19.09      9.10 o 
  -2   4  13      133.28      142.40     11.20 o 
  -1   4  13      240.01      276.54     13.35 o 
   0   4  13      160.43      200.86     12.00 o 
   1   4  13        3.26       -8.93      8.93 o 
   2   4  13      181.16      168.90     11.81 o 
   3   4  13        0.03       10.70      9.20 o 
   4   4  13        6.09      -10.27     10.27 o 
   5   4  13        2.03       -8.53     10.01 o 
   6   4  13       38.02       28.65     11.05 o 
   7   4  13      641.41      680.74     20.85 o 
   8   4  13       25.72       11.02     12.74 o 
   9   4  13       36.86       15.72     12.73 o 
  10   4  13        9.03      -15.44     22.07 o 
  11   4  13       23.66       10.90     23.70 o 
  12   4  13      454.93      493.40     26.44 o 
  13   4  13      349.85      401.44     24.92 o 
  14   4  13       56.71       79.16     19.16 o 
  15   4  13       25.26        6.45     18.45 o 
  16   4  13      192.35      248.42     24.55 o 
  17   4  13       27.85       38.76     28.63 o 
  18   4  13      143.09       74.58     25.31 o 
  19   4  13       97.06       54.67     26.08 o 
 -20   5  13        0.73       25.06     23.85 o 
 -19   5  13       10.39       21.79     27.96 o 
 -18   5  13       93.08       67.54     42.50 o 
 -17   5  13      615.39      613.32     42.94 o 
 -16   5  13       18.34      -11.21     21.06 o 
 -15   5  13      235.80      245.57     24.08 o 
 -14   5  13      297.51      297.28     24.93 o 
 -13   5  13      199.43      237.58     23.40 o 
 -12   5  13      133.14      122.42     20.10 o 
 -11   5  13      381.70      386.97     39.15 o 
 -10   5  13      622.37      605.61     28.85 o 
  -9   5  13        4.45       -1.04     12.52 o 
  -8   5  13      151.45      137.81     14.28 o 
  -7   5  13      698.90      708.33     22.93 o 
  -6   5  13      835.35      916.68     24.83 o 
  -5   5  13      338.39      332.70     17.44 o 
  -4   5  13       16.49       -1.49     11.52 o 
  -3   5  13        1.45      -11.20     11.20 o 
  -2   5  13      158.67      130.03     13.27 o 
  -1   5  13     1258.40     1227.74     28.53 o 
   0   5  13      254.41      275.23     14.50 o 
   1   5  13       65.98       73.71     11.30 o 
   2   5  13      131.61      112.02     12.92 o 
   3   5  13       36.96        3.40     10.16 o 
   4   5  13       45.86       39.69     12.27 o 
   5   5  13       10.75      -11.39     11.39 o 
   6   5  13      166.43      164.44     14.02 o 
   7   5  13      173.83      196.17     14.79 o 
   8   5  13       22.36        7.00     12.81 o 
   9   5  13      162.23      219.43     19.92 o 
  10   5  13       34.16       36.34     17.40 o 
  11   5  13        0.11        0.79     16.86 o 
  12   5  13      120.68      100.71     18.98 o 
  13   5  13       11.39       33.06     18.58 o 
  14   5  13      275.63      255.28     23.43 o 
  15   5  13      149.12      197.26     23.14 o 
  16   5  13      152.72      156.95     23.66 o 
  17   5  13       12.98      -13.48     20.36 o 
  18   5  13      222.04      210.98     26.04 o 
 -19   6  13       65.76       63.55     23.76 o 
 -18   6  13        0.98       -3.86     24.46 o 
 -17   6  13      136.51      174.78     25.09 o 
 -16   6  13       95.55      111.05     22.12 o 
 -15   6  13        4.90       13.97     20.25 o 
 -14   6  13       12.89       -0.97     20.92 o 
 -13   6  13      256.92      269.51     24.50 o 
 -12   6  13      128.50      183.03     22.95 o 
 -11   6  13      335.39      371.41     24.24 o 
 -10   6  13       21.17       -4.95     15.48 o 
  -9   6  13      342.82      351.59     22.20 o 
  -8   6  13        6.23        1.13     12.94 o 
  -7   6  13      154.63      161.05     16.54 o 
  -6   6  13        0.29       -4.24     12.98 o 
  -5   6  13      245.63      255.79     17.20 o 
  -4   6  13       22.59        3.14     12.15 o 
  -3   6  13       96.80       38.29     13.33 o 
  -2   6  13      348.91      318.66     17.43 o 
  -1   6  13      479.43      454.72     28.41 o 
   0   6  13      941.86      984.82     27.96 o 
   1   6  13     1251.21     1189.94     29.32 o 
   2   6  13      182.54      168.69     14.73 o 
   3   6  13       55.13       59.84     13.01 o 
   4   6  13       85.97       90.66     14.57 o 
   5   6  13       45.51       20.50     13.64 o 
   6   6  13      143.73      157.31     16.16 o 
   7   6  13      521.19      504.10     22.23 o 
   8   6  13        2.59       30.39     15.57 o 
   9   6  13      367.12      329.41     22.54 o 
  10   6  13       33.37       32.59     17.48 o 
  11   6  13       81.80      123.64     20.39 o 
  12   6  13       16.60       -6.67     19.75 o 
  13   6  13        4.50        4.11     18.58 o 
  14   6  13       13.31       50.14     20.06 o 
  15   6  13        9.65      -14.90     23.24 o 
  16   6  13       48.25       26.97     20.85 o 
  17   6  13      275.28      321.63     31.08 o 
 -18   7  13       54.19       15.85     23.22 o 
 -17   7  13      326.54      362.27     30.03 o 
 -16   7  13       77.44       89.59     23.85 o 
 -15   7  13       30.52       77.26     21.08 o 
 -14   7  13       57.37       75.76     21.79 o 
 -13   7  13        1.18      -15.51     23.87 o 
 -12   7  13       49.97       24.79     17.47 o 
 -11   7  13        2.36       16.16     17.07 o 
 -10   7  13        8.63       -1.70     16.03 o 
  -9   7  13       46.54       53.78     16.42 o 
  -8   7  13        9.14        1.87     15.98 o 
  -7   7  13      615.79      614.07     27.78 o 
  -6   7  13       74.19       66.13     15.36 o 
  -5   7  13      231.99      175.17     17.74 o 
  -4   7  13     1752.74     1795.15     39.96 o 
  -3   7  13      363.53      340.96     18.88 o 
  -2   7  13       62.67       48.89     13.21 o 
  -1   7  13       65.56       76.56     14.56 o 
   0   7  13       55.66       72.80     13.99 o 
   1   7  13      135.39      154.08     15.55 o 
   2   7  13        4.93       -5.00     16.60 o 
   3   7  13      506.53      500.53     23.58 o 
   4   7  13        0.01      -22.23     22.23 o 
   5   7  13        4.12      -14.58     14.58 o 
   6   7  13        0.01      -20.15     20.15 o 
   7   7  13      231.92      221.08     21.20 o 
   8   7  13      388.01      431.76     25.10 o 
   9   7  13       49.16       56.30     18.26 o 
  10   7  13        0.81      -17.78     17.78 o 
  11   7  13      114.33      143.65     21.54 o 
  12   7  13       11.95       14.58     19.46 o 
  13   7  13        0.79      -20.35     20.35 o 
  14   7  13       25.10       31.70     22.98 o 
  15   7  13       40.07       30.94     22.99 o 
  16   7  13      231.37      274.65     32.40 o 
 -16   8  13       78.65      116.60     37.41 o 
 -15   8  13       99.88      145.85     26.82 o 
 -14   8  13        9.93       10.92     21.15 o 
 -13   8  13        0.19      -12.97     17.92 o 
 -12   8  13       11.24        8.62     18.00 o 
 -11   8  13       86.22       96.81     20.03 o 
 -10   8  13      256.85      272.63     21.30 o 
  -9   8  13      572.35      573.49     27.95 o 
  -8   8  13      154.16      125.15     19.89 o 
  -7   8  13       29.46       50.91     18.28 o 
  -6   8  13       17.57       -3.87     17.94 o 
  -5   8  13       49.68       13.81     15.14 o 
  -4   8  13       60.06       44.82     15.59 o 
  -3   8  13       28.47        8.67     14.53 o 
  -2   8  13      134.32      120.72     16.52 o 
  -1   8  13       22.98       25.49     13.68 o 
   0   8  13      354.60      324.32     19.47 o 
   1   8  13       26.81        7.81     14.66 o 
   2   8  13      277.59      297.01     21.83 o 
   3   8  13       15.09        2.57     15.65 o 
   4   8  13      748.75      734.40     30.08 o 
   5   8  13        9.39       28.95     20.20 o 
   6   8  13       11.46       -2.91     19.25 o 
   7   8  13      249.73      255.45     25.37 o 
   8   8  13        0.13      -13.18     18.85 o 
   9   8  13      120.34      130.83     23.04 o 
  10   8  13      258.23      252.43     29.85 o 
  11   8  13      113.01       78.87     25.91 o 
  12   8  13        9.58       -4.81     23.60 o 
  13   8  13        5.08       19.59     22.58 o 
  14   8  13      194.33      298.75     39.63 o 
 -14   9  13       52.41       74.58     24.98 o 
 -13   9  13       12.88       24.90     20.16 o 
 -12   9  13       47.16       67.80     21.68 o 
 -11   9  13       16.18       10.37     17.57 o 
 -10   9  13       28.81       19.16     19.64 o 
  -9   9  13      226.71      303.37     25.18 o 
  -8   9  13      776.31      830.58     34.53 o 
  -7   9  13      363.57      339.19     26.53 o 
  -6   9  13       49.53       32.46     19.75 o 
  -5   9  13      179.71      152.38     21.98 o 
  -4   9  13       41.50       51.09     16.98 o 
  -3   9  13        0.23       -4.23     15.70 o 
  -2   9  13       12.84       21.89     16.81 o 
  -1   9  13      265.47      299.27     24.73 o 
   0   9  13      246.70      260.44     24.88 o 
   1   9  13       89.04       93.51     18.64 o 
   2   9  13      226.69      210.80     22.32 o 
   3   9  13      110.38       83.23     18.24 o 
   4   9  13       35.87       13.78     20.88 o 
   5   9  13        0.18        7.30     20.61 o 
   6   9  13       24.99        6.24     21.08 o 
   7   9  13        8.93       11.72     20.75 o 
   8   9  13      338.25      384.28     33.27 o 
   9   9  13       66.04       90.91     26.20 o 
  10   9  13      162.81      160.23     50.89 o 
  11   9  13      184.76      293.23     39.58 o 
  12   9  13      175.95      129.98     32.34 o 
 -11  10  13      270.45      308.83     27.59 o 
 -10  10  13       25.36       56.45     22.39 o 
  -9  10  13      185.26      231.08     25.58 o 
  -8  10  13      137.00      153.21     23.61 o 
  -7  10  13        0.11      -11.90     20.38 o 
  -6  10  13       64.20       38.81     23.77 o 
  -5  10  13      105.11       81.66     21.44 o 
  -4  10  13        0.74      -14.30     19.91 o 
  -3  10  13        5.94      -16.75     17.85 o 
  -2  10  13        6.02       13.52     18.21 o 
  -1  10  13       73.56       80.10     22.56 o 
   0  10  13       52.82       35.72     19.06 o 
   1  10  13       44.51       68.40     22.08 o 
   2  10  13       13.07       19.27     20.63 o 
   3  10  13       78.10       29.13     27.52 o 
   4  10  13        3.00      -16.43     23.59 o 
   5  10  13       60.09       48.95     25.18 o 
   6  10  13        2.14       13.71     30.72 o 
   7  10  13       18.05      -23.55     24.24 o 
   8  10  13        1.48       26.54     27.06 o 
   9  10  13      103.37       75.55     28.09 o 
  10  10  13       38.67       24.52     32.31 o 
  -7  11  13        4.13      -12.40     22.26 o 
  -6  11  13        9.00       36.27     23.91 o 
  -5  11  13      187.79      230.88     27.47 o 
  -4  11  13       65.31       57.94     23.62 o 
  -3  11  13       72.09       32.81     22.73 o 
  -2  11  13       35.63       30.51     22.31 o 
  -1  11  13       23.55      -13.99     28.25 o 
   0  11  13        1.86       -6.48     20.46 o 
   1  11  13       63.77       85.50     26.15 o 
   2  11  13       22.38        5.56     27.09 o 
   3  11  13       61.48        2.18     29.94 o 
   4  11  13      101.84       49.78     32.06 o 
   5  11  13        3.69      -26.32     26.32 o 
   6  11  13      132.32      124.76     35.33 o 
 -20   0  14      174.15      128.43     45.81 o 
 -18   0  14      492.28      536.07     47.16 o 
 -16   0  14        0.55       34.35     27.96 o 
 -14   0  14       12.86       23.21     18.37 o 
 -12   0  14      279.17      254.43     24.79 o 
 -10   0  14     1686.29     1594.71     63.54 o 
  -8   0  14      319.81      327.19     23.27 o 
  -6   0  14     1787.50     1885.94     50.69 o 
  -4   0  14     2065.83     2016.63     52.20 o 
  -2   0  14     9735.32     9674.42    181.44 o 
   0   0  14     1148.34     1147.57     36.22 o 
   2   0  14      572.98      557.85     25.15 o 
   4   0  14      325.25      362.51     17.79 o 
   6   0  14       45.15       26.87     15.74 o 
   8   0  14     2825.13     2640.38     67.58 o 
  10   0  14      411.26      364.24     26.33 o 
  12   0  14     1019.60     1066.06     41.98 o 
  14   0  14      428.90      486.95     39.62 o 
  16   0  14        1.55       45.51     29.07 o 
  18   0  14      271.59      265.26     39.39 o 
  20   0  14      222.04      248.48     69.61 o 
 -21   1  14      321.93      399.47     35.80 o 
 -20   1  14      139.78      159.15     28.31 o 
 -19   1  14      151.72      150.88     43.82 o 
 -18   1  14       67.24        5.39     21.58 o 
 -17   1  14        1.87      -18.27     18.27 o 
 -16   1  14      140.28      156.75     22.34 o 
 -15   1  14       56.09       39.77     18.21 o 
 -14   1  14      518.54      542.36     25.39 o 
 -13   1  14       47.80       75.65     14.95 o 
 -12   1  14      295.49      322.53     19.77 o 
 -11   1  14      282.17      237.50     17.65 o 
 -10   1  14       80.53       44.45     13.47 o 
  -9   1  14      153.24      183.40     14.69 o 
  -8   1  14      450.09      390.54     17.31 o 
  -7   1  14        0.45      -12.13     12.13 o 
  -6   1  14       86.70       90.00     13.72 o 
  -5   1  14      177.82      222.86     14.54 o 
  -4   1  14     1604.25     1562.04     32.76 o 
  -3   1  14       22.02       -1.06      9.54 o 
  -2   1  14       99.09      115.73     13.83 o 
  -1   1  14      471.49      374.53     31.37 o 
   0   1  14      513.54      523.03     17.11 o 
   1   1  14       72.05       47.26      9.87 o 
   2   1  14      609.71      640.42     19.30 o 
   3   1  14        6.95        3.69      7.52 o 
   4   1  14      971.10      935.28     26.38 o 
   5   1  14     1317.17     1335.72     26.61 o 
   6   1  14        0.57      -10.06     10.06 o 
   7   1  14       17.09        8.33     10.95 o 
   8   1  14     1848.08     1716.13     36.06 o 
   9   1  14      136.26       98.60     14.31 o 
  10   1  14      547.25      513.48     20.96 o 
  11   1  14      147.97      162.60     15.99 o 
  12   1  14       15.63       50.35     14.47 o 
  13   1  14      127.54      194.31     18.77 o 
  14   1  14      150.63      182.54     20.11 o 
  15   1  14       34.15       23.61     18.66 o 
  16   1  14        9.01        2.98     18.85 o 
  17   1  14       11.01        8.98     21.57 o 
  18   1  14      228.17      197.21     27.23 o 
  19   1  14       22.99       23.36     24.74 o 
 -21   2  14       68.57       55.62     24.19 o 
 -20   2  14       41.24       51.31     24.17 o 
 -19   2  14       12.23       -8.83     22.41 o 
 -18   2  14      149.58      187.36     26.51 o 
 -17   2  14      128.04      120.96     23.25 o 
 -16   2  14      303.84      337.77     26.85 o 
 -15   2  14       66.99       99.98     17.99 o 
 -14   2  14      101.66      107.64     17.64 o 
 -13   2  14     1283.62     1390.52     38.08 o 
 -12   2  14       14.48        2.44     13.75 o 
 -11   2  14       12.94        0.69     13.37 o 
 -10   2  14      145.95      129.09     15.31 o 
  -9   2  14      274.50      295.93     20.66 o 
  -8   2  14       76.01       62.31     12.39 o 
  -7   2  14       10.62       22.22     11.71 o 
  -6   2  14       24.92       25.19     11.13 o 
  -5   2  14      347.49      261.95     14.30 o 
  -4   2  14       16.48        7.64      9.61 o 
  -3   2  14      442.98      499.39     17.54 o 
  -2   2  14       53.38       42.06     10.20 o 
  -1   2  14        0.76       -8.39      8.39 o 
   0   2  14      149.33      157.75     10.46 o 
   1   2  14       15.60       15.50      8.12 o 
   2   2  14     1197.93     1115.25     22.93 o 
   3   2  14      507.05      538.48     16.33 o 
   4   2  14      309.42      300.12     13.06 o 
   5   2  14     1196.45     1133.69     26.57 o 
   6   2  14      324.46      294.58     13.93 o 
   7   2  14      563.47      568.42     20.66 o 
   8   2  14       47.89       40.33     23.30 o 
   9   2  14       31.00       36.20     16.78 o 
  10   2  14      596.64      640.20     23.28 o 
  11   2  14       41.87       53.25     14.33 o 
  12   2  14      412.69      405.42     22.53 o 
  13   2  14       31.49        1.10     16.33 o 
  14   2  14      511.10      605.22     27.58 o 
  15   2  14       17.59       -0.49     20.08 o 
  16   2  14       92.88      136.95     24.02 o 
  17   2  14        3.43       -6.12     20.84 o 
  18   2  14        2.77        5.10     22.36 o 
  19   2  14       23.98       11.14     30.75 o 
 -21   3  14      135.76      153.96     27.73 o 
 -20   3  14       17.61       17.01     23.29 o 
 -19   3  14       94.04       15.59     24.37 o 
 -18   3  14       10.04       -7.41     21.28 o 
 -17   3  14       21.10       41.62     29.97 o 
 -16   3  14       60.45       56.16     19.61 o 
 -15   3  14      113.21      104.04     19.41 o 
 -14   3  14      214.37      298.68     34.00 o 
 -13   3  14      208.38      199.66     24.22 o 
 -12   3  14      916.40      914.50     31.30 o 
 -11   3  14      678.51      664.74     24.39 o 
 -10   3  14      170.75      148.06     15.68 o 
  -9   3  14     2206.55     2077.58     42.80 o 
  -8   3  14       60.49       17.97     13.26 o 
  -7   3  14      344.43      356.90     18.20 o 
  -6   3  14     1274.93     1175.70     29.86 o 
  -5   3  14     1367.67     1402.31     35.47 o 
  -4   3  14       26.99       22.90     10.85 o 
  -3   3  14      578.11      573.08     19.31 o 
  -2   3  14      741.23      625.13     18.28 o 
  -1   3  14       62.46       29.15      9.41 o 
   0   3  14       75.58       72.62     10.06 o 
   1   3  14       88.63       55.78     10.13 o 
   2   3  14      181.65      173.55     12.09 o 
   3   3  14       82.29       67.39      9.62 o 
   4   3  14      293.79      285.58     14.97 o 
   5   3  14      113.21      105.32     12.79 o 
   6   3  14      345.14      316.71     17.58 o 
   7   3  14        3.56        5.56     12.17 o 
   8   3  14      651.92      597.62     21.68 o 
   9   3  14      482.86      510.48     21.39 o 
  10   3  14      351.30      378.98     26.43 o 
  11   3  14     1502.49     1541.41     39.64 o 
  12   3  14      196.13      226.36     19.83 o 
  13   3  14      853.93      778.07     31.42 o 
  14   3  14        9.90       19.05     17.19 o 
  15   3  14        0.00      -17.09     17.09 o 
  16   3  14        0.58        8.48     18.54 o 
  17   3  14       78.59       79.75     23.85 o 
  18   3  14       22.66       35.59     32.55 o 
  19   3  14        0.82      -12.38     23.91 o 
 -20   4  14        9.33       12.11     23.67 o 
 -19   4  14       83.15       94.45     30.46 o 
 -18   4  14      215.82      234.92     37.69 o 
 -17   4  14       65.33      126.09     22.04 o 
 -16   4  14       37.13       40.63     19.10 o 
 -15   4  14       71.33       56.72     18.72 o 
 -14   4  14       14.79       -9.00     16.36 o 
 -13   4  14       59.94       46.80     17.66 o 
 -12   4  14      421.73      458.47     26.10 o 
 -11   4  14       95.84       94.12     25.76 o 
 -10   4  14     1104.27     1103.23     30.77 o 
  -9   4  14       28.34        4.97     13.41 o 
  -8   4  14      736.99      678.76     24.48 o 
  -7   4  14        2.29      -12.16     12.47 o 
  -6   4  14        0.00      -12.49     12.49 o 
  -5   4  14      241.60      234.95     16.61 o 
  -4   4  14      511.32      459.37     18.06 o 
  -3   4  14       90.25       71.58     14.60 o 
  -2   4  14      767.76      688.58     19.50 o 
  -1   4  14      216.77      195.28     12.80 o 
   0   4  14        9.79       18.49      9.76 o 
   1   4  14       41.32       28.63      9.75 o 
   2   4  14       49.06       62.33     10.45 o 
   3   4  14      625.64      578.37     18.15 o 
   4   4  14        9.79       -4.63     11.05 o 
   5   4  14        4.17        2.73     11.70 o 
   6   4  14      160.66      181.12     14.91 o 
   7   4  14        2.83      -11.94     11.94 o 
   8   4  14      224.18      204.66     16.21 o 
   9   4  14      360.73      459.77     20.49 o 
  10   4  14      162.30      207.03     20.42 o 
  11   4  14        0.26       -5.46     18.49 o 
  12   4  14      274.39      306.64     28.71 o 
  13   4  14       16.88       29.47     17.76 o 
  14   4  14        6.99       40.90     18.67 o 
  15   4  14       71.10       53.60     19.51 o 
  16   4  14        0.23       -0.21     19.18 o 
  17   4  14        2.48       12.31     23.36 o 
  18   4  14       80.93       47.92     27.87 o 
 -19   5  14        0.81        5.06     19.83 o 
 -18   5  14      198.97      230.76     24.04 o 
 -17   5  14        3.14        6.88     18.95 o 
 -16   5  14        5.26       -2.92     19.74 o 
 -15   5  14      118.89       92.33     20.98 o 
 -14   5  14      490.01      491.58     39.01 o 
 -13   5  14       28.91       52.62     19.69 o 
 -12   5  14      696.96      738.59     30.04 o 
 -11   5  14        0.81       -7.03     15.39 o 
 -10   5  14        4.73        9.07     15.59 o 
  -9   5  14      299.32      320.74     20.37 o 
  -8   5  14      180.26      163.09     16.79 o 
  -7   5  14       15.28       24.80     13.87 o 
  -6   5  14      114.26      119.86     23.39 o 
  -5   5  14        1.45        3.39     12.08 o 
  -4   5  14        4.38       22.23     12.16 o 
  -3   5  14      483.12      469.18     19.19 o 
  -2   5  14      384.81      420.77     18.29 o 
  -1   5  14        0.53      -11.12     11.12 o 
   0   5  14      234.69      234.36     15.04 o 
   1   5  14        9.24        9.00     10.58 o 
   2   5  14      127.49      122.80     12.05 o 
   3   5  14       20.47       16.22     12.52 o 
   4   5  14      951.14      931.04     26.47 o 
   5   5  14      106.21       81.17     14.05 o 
   6   5  14       99.53       55.15     13.87 o 
   7   5  14      500.29      539.82     21.49 o 
   8   5  14       22.18       23.62     15.25 o 
   9   5  14      167.13      177.74     21.62 o 
  10   5  14        2.01       -3.06     15.48 o 
  11   5  14        8.71        2.23     20.89 o 
  12   5  14       63.89       69.30     20.28 o 
  13   5  14        0.55       14.12     18.18 o 
  14   5  14        1.18        7.23     18.33 o 
  15   5  14       42.32       65.03     20.70 o 
  16   5  14        0.77       46.43     20.84 o 
  17   5  14       67.80       79.78     23.08 o 
 -18   6  14      222.78      299.19     34.66 o 
 -17   6  14        1.54       -1.41     20.50 o 
 -16   6  14      309.65      355.66     29.00 o 
 -15   6  14      147.80      174.09     26.84 o 
 -14   6  14        5.81       10.66     19.26 o 
 -13   6  14      198.18      189.42     23.13 o 
 -12   6  14       73.71       67.29     19.22 o 
 -11   6  14        4.99        0.69     17.53 o 
 -10   6  14        3.47       19.69     18.00 o 
  -9   6  14       16.61       16.72     18.18 o 
  -8   6  14      303.68      322.70     24.15 o 
  -7   6  14      227.01      201.68     17.36 o 
  -6   6  14      415.45      475.84     20.48 o 
  -5   6  14      744.33      711.91     23.61 o 
  -4   6  14       57.21       58.33     13.61 o 
  -3   6  14      187.23      153.90     15.06 o 
  -2   6  14      886.83      851.46     25.76 o 
  -1   6  14      243.06      252.85     18.25 o 
   0   6  14      191.29      213.68     16.19 o 
   1   6  14       15.93       -0.66     12.14 o 
   2   6  14       43.49       32.87     12.27 o 
   3   6  14     1048.32     1079.00     31.07 o 
   4   6  14      192.93      138.27     15.59 o 
   5   6  14       89.10       82.53     14.40 o 
   6   6  14      248.10      242.18     18.35 o 
   7   6  14       10.83       -1.77     14.28 o 
   8   6  14      120.59      162.07     19.37 o 
   9   6  14      212.50      242.82     25.74 o 
  10   6  14       62.59       90.06     21.24 o 
  11   6  14        2.13        0.55     20.06 o 
  12   6  14        0.05      -15.79     19.84 o 
  13   6  14       80.31       83.93     20.16 o 
  14   6  14       12.05        5.44     19.69 o 
  15   6  14        3.18       18.41     20.18 o 
  16   6  14       18.21       36.11     21.60 o 
 -17   7  14       16.68       37.41     23.42 o 
 -16   7  14        0.07        0.58     28.98 o 
 -15   7  14        1.00       46.14     20.98 o 
 -14   7  14        6.84       14.07     19.92 o 
 -13   7  14        1.95        2.66     19.55 o 
 -12   7  14        5.98       14.63     19.87 o 
 -11   7  14       65.83       44.37     25.09 o 
 -10   7  14       74.20       75.92     20.61 o 
  -9   7  14       32.00       29.51     20.07 o 
  -8   7  14       48.46       37.59     16.89 o 
  -7   7  14       13.22       15.58     16.54 o 
  -6   7  14        3.55        3.71     14.57 o 
  -5   7  14       25.53        8.51     14.37 o 
  -4   7  14       71.86       90.49     17.55 o 
  -3   7  14      435.85      422.85     20.23 o 
  -2   7  14      105.82       88.12     14.79 o 
  -1   7  14        1.18        2.69     13.37 o 
   0   7  14      355.89      408.24     21.05 o 
   1   7  14      182.59      206.11     17.40 o 
   2   7  14        7.22       -8.67     14.30 o 
   3   7  14       55.40       50.39     16.69 o 
   4   7  14       16.07        7.30     16.20 o 
   5   7  14       30.36       32.90     16.61 o 
   6   7  14        0.12      -15.05     15.05 o 
   7   7  14       48.21       79.16     20.24 o 
   8   7  14      329.61      296.72     23.21 o 
   9   7  14        2.44      -18.31     18.31 o 
  10   7  14        0.76      -13.74     21.08 o 
  11   7  14       44.25       46.76     21.36 o 
  12   7  14        9.97       -1.24     25.11 o 
  13   7  14        3.60      -12.25     21.03 o 
  14   7  14        5.93       29.90     22.89 o 
  15   7  14        1.30       25.45     27.37 o 
 -15   8  14        0.68        1.24     21.26 o 
 -14   8  14        1.06        5.99     22.33 o 
 -13   8  14       27.41       34.10     22.09 o 
 -12   8  14       39.01       14.77     27.07 o 
 -11   8  14       82.31       93.09     24.19 o 
 -10   8  14      191.67      169.54     25.17 o 
  -9   8  14      218.44      238.33     30.99 o 
  -8   8  14       29.99       31.73     21.00 o 
  -7   8  14       52.13       24.95     18.25 o 
  -6   8  14      100.77       64.12     19.35 o 
  -5   8  14      148.90      125.41     17.66 o 
  -4   8  14      193.37      225.80     19.49 o 
  -3   8  14       68.21       73.12     15.13 o 
  -2   8  14       51.91       47.16     15.74 o 
  -1   8  14        1.03        9.00     14.52 o 
   0   8  14       80.78       66.42     16.97 o 
   1   8  14       75.05       32.47     14.79 o 
   2   8  14      227.96      225.39     22.03 o 
   3   8  14      156.05      111.03     19.63 o 
   4   8  14        5.07        7.41     17.84 o 
   5   8  14        3.45        1.27     19.76 o 
   6   8  14       75.61       95.32     22.32 o 
   7   8  14      281.11      293.23     26.60 o 
   8   8  14       10.81        2.15     20.75 o 
   9   8  14        4.46        1.49     24.50 o 
  10   8  14        4.20      -20.44     23.96 o 
  11   8  14        4.16        3.49     25.00 o 
  12   8  14       85.03       67.58     27.64 o 
  13   8  14       15.02       17.31     27.52 o 
 -13   9  14        0.05       24.20     22.33 o 
 -12   9  14       13.39        9.08     22.01 o 
 -11   9  14       29.53       40.38     22.47 o 
 -10   9  14        2.67        0.50     18.16 o 
  -9   9  14      393.57      404.24     36.48 o 
  -8   9  14        2.67       -3.66     21.16 o 
  -7   9  14      132.82      102.24     21.60 o 
  -6   9  14       79.76       43.81     19.87 o 
  -5   9  14       30.62        9.17     17.37 o 
  -4   9  14        7.18      -22.45     22.45 o 
  -3   9  14        2.50      -22.74     22.74 o 
  -2   9  14       36.43       21.50     17.49 o 
  -1   9  14        4.07        4.66     21.20 o 
   0   9  14        8.25       21.73     17.09 o 
   1   9  14        0.02      -18.74     18.74 o 
   2   9  14       50.84       42.38     19.38 o 
   3   9  14        4.17       -7.97     17.49 o 
   4   9  14       15.21       29.53     21.00 o 
   5   9  14       12.44       34.82     22.17 o 
   6   9  14       52.82       31.45     33.05 o 
   7   9  14        2.61      -21.02     21.02 o 
   8   9  14       31.84       56.82     22.81 o 
   9   9  14        7.03      -23.90     23.90 o 
  10   9  14       71.80       45.08     33.06 o 
  11   9  14        0.67      -15.29     28.10 o 
 -10  10  14        3.17       -1.81     21.06 o 
  -9  10  14      122.10      108.79     23.72 o 
  -8  10  14       58.84       41.93     26.84 o 
  -7  10  14       41.41       37.93     21.05 o 
  -6  10  14        1.69      -10.91     19.90 o 
  -5  10  14       41.76       40.10     21.72 o 
  -4  10  14       41.74       22.23     23.10 o 
  -3  10  14       15.81       12.74     20.08 o 
  -2  10  14       36.44       33.86     19.26 o 
  -1  10  14       45.35       20.87     17.36 o 
   0  10  14      210.52      215.86     22.88 o 
   1  10  14       23.39        3.35     21.10 o 
   2  10  14       29.20       22.54     21.61 o 
   3  10  14        0.05      -27.91     30.46 o 
   4  10  14        2.74       -4.66     22.90 o 
   5  10  14       56.23       48.98     25.85 o 
   6  10  14        2.92      -24.82     25.00 o 
   7  10  14        7.83      -13.17     26.19 o 
   8  10  14        7.12      -22.16     28.82 o 
  -5  11  14       41.70       80.54     33.26 o 
  -4  11  14        6.07       11.25     22.54 o 
  -3  11  14        4.16      -11.12     24.66 o 
  -2  11  14       46.52       27.87     25.24 o 
  -1  11  14        2.81      -17.36     17.36 o 
   0  11  14        8.52      -21.37     21.37 o 
   1  11  14       49.54       54.05     25.74 o 
   2  11  14        0.46      -27.97     27.97 o 
   3  11  14        1.25       -5.71     28.85 o 
 -21   0  15       30.82       14.37     40.42 o 
 -19   0  15       38.94       43.23     51.64 o 
 -17   0  15       20.72      -28.32     31.88 o 
 -15   0  15      124.40       76.80     28.77 o 
 -13   0  15      192.30      256.43     43.43 o 
 -11   0  15        3.40      -18.64     18.64 o 
  -9   0  15      286.79      277.43     23.59 o 
  -7   0  15       22.09       15.56     15.80 o 
  -5   0  15     2162.98     2068.61     55.03 o 
  -3   0  15       10.08       17.58     15.86 o 
  -1   0  15        0.07       -5.45     13.21 o 
   1   0  15     5187.94     5100.78    104.97 o 
   3   0  15     2637.80     2476.83     59.94 o 
   5   0  15      359.21      350.08     29.91 o 
   7   0  15     1832.28     1609.06     49.87 o 
   9   0  15        6.32      -17.61     17.61 o 
  11   0  15      425.46      417.03     28.34 o 
  13   0  15       49.96       92.83     22.64 o 
  15   0  15      311.40      379.99     56.93 o 
  17   0  15       32.30       51.19     31.03 o 
  19   0  15        3.08       59.99     39.70 o 
 -21   1  15        7.21      -30.34     31.71 o 
 -20   1  15        0.37        1.55     24.74 o 
 -19   1  15      132.18      118.88     27.29 o 
 -18   1  15      199.60      228.95     30.29 o 
 -17   1  15       13.98        6.33     19.80 o 
 -16   1  15        1.52       -1.72     30.08 o 
 -15   1  15       15.20      -15.45     15.45 o 
 -14   1  15        4.15      -15.20     15.20 o 
 -13   1  15      137.14      157.00     16.96 o 
 -12   1  15       62.87       32.18     14.50 o 
 -11   1  15       10.55       -1.32     14.13 o 
 -10   1  15        3.57      -11.91     11.91 o 
  -9   1  15       25.48        0.70     13.92 o 
  -8   1  15      312.08      326.52     17.70 o 
  -7   1  15        4.06      -11.28     11.28 o 
  -6   1  15     1056.52     1095.14     27.23 o 
  -5   1  15      117.33      122.93     12.72 o 
  -4   1  15     1241.57     1191.20     27.88 o 
  -3   1  15     4932.32     4843.53     71.28 o 
  -2   1  15       11.61       -5.38     10.40 o 
  -1   1  15       10.38        6.88     15.19 o 
   0   1  15        4.17       -9.28      9.28 o 
   1   1  15       97.38       57.11     10.58 o 
   2   1  15     1390.96     1443.92     29.81 o 
   3   1  15        2.42       20.30     12.30 o 
   4   1  15      387.18      404.26     18.04 o 
   5   1  15       42.07       50.54     12.68 o 
   6   1  15     3093.17     2743.32     51.99 o 
   7   1  15     1203.51     1069.33     30.91 o 
   8   1  15     1550.91     1411.55     32.74 o 
   9   1  15       32.00      -10.30     12.20 o 
  10   1  15     1244.44     1201.84     31.20 o 
  11   1  15      121.71      142.25     16.21 o 
  12   1  15      131.91      130.12     17.15 o 
  13   1  15       65.77       69.88     17.68 o 
  14   1  15      208.14      255.03     21.35 o 
  15   1  15       14.64       -5.72     20.97 o 
  16   1  15       22.18       15.27     20.29 o 
  17   1  15        1.68        4.05     21.84 o 
  18   1  15      115.55      112.49     26.93 o 
  19   1  15      104.00       91.63     27.84 o 
 -21   2  15        0.95       -1.81     24.98 o 
 -20   2  15       84.34       89.11     33.37 o 
 -19   2  15        5.40       19.56     23.51 o 
 -18   2  15       63.19       30.06     23.07 o 
 -17   2  15       15.86       11.03     31.89 o 
 -16   2  15       88.10       66.87     20.00 o 
 -15   2  15       86.76       74.59     17.98 o 
 -14   2  15      102.75      131.84     19.32 o 
 -13   2  15        6.08       -5.04     15.40 o 
 -12   2  15      197.44      183.05     17.09 o 
 -11   2  15       31.85       31.46     13.55 o 
 -10   2  15       51.26       37.97     14.65 o 
  -9   2  15     1980.32     1794.49     39.56 o 
  -8   2  15        2.21       -9.38     12.49 o 
  -7   2  15      220.76      231.57     15.85 o 
  -6   2  15      400.32      417.22     19.04 o 
  -5   2  15      108.29      123.32     13.28 o 
  -4   2  15      789.59      789.97     22.84 o 
  -3   2  15        0.79       -5.46     10.07 o 
  -2   2  15       99.91       44.83     11.14 o 
  -1   2  15        0.08      -10.54     10.54 o 
   0   2  15      844.72      831.61     23.30 o 
   1   2  15       11.72       -9.17      9.17 o 
   2   2  15       38.70       53.88     10.54 o 
   3   2  15       18.12       23.34      9.14 o 
   4   2  15      203.64      229.67     18.95 o 
   5   2  15      226.08      226.91     14.73 o 
   6   2  15      201.15      206.82     17.22 o 
   7   2  15       70.43       64.05     18.09 o 
   8   2  15      735.28      705.78     25.79 o 
   9   2  15       15.81       -0.27     12.77 o 
  10   2  15      176.65      193.57     18.16 o 
  11   2  15       95.92       83.76     15.94 o 
  12   2  15        9.44       27.32     16.27 o 
  13   2  15      207.49      257.53     23.32 o 
  14   2  15      141.77      160.48     25.13 o 
  15   2  15       26.19        4.27     17.88 o 
  16   2  15        0.00       -1.95     20.82 o 
  17   2  15       14.20       36.42     23.44 o 
  18   2  15        0.96       -0.48     23.85 o 
 -20   3  15        5.45        9.48     23.71 o 
 -19   3  15        0.10      -21.98     21.98 o 
 -18   3  15        8.35      -17.25     21.10 o 
 -17   3  15       14.77       12.59     19.67 o 
 -16   3  15       50.61       22.95     19.24 o 
 -15   3  15        0.67       14.19     28.45 o 
 -14   3  15       10.10        9.40     19.53 o 
 -13   3  15       37.55       71.08     19.00 o 
 -12   3  15        0.09       33.71     16.41 o 
 -11   3  15     1857.12     1793.93     46.74 o 
 -10   3  15      312.20      309.40     18.50 o 
  -9   3  15      126.31      118.42     15.50 o 
  -8   3  15        3.12      -13.10     13.10 o 
  -7   3  15      456.37      432.67     20.46 o 
  -6   3  15     3134.21     2969.92     54.00 o 
  -5   3  15       16.89        4.78     12.18 o 
  -4   3  15        3.55      -10.97     10.97 o 
  -3   3  15       72.78       52.77     12.13 o 
  -2   3  15      651.71      671.86     21.11 o 
  -1   3  15       15.81        4.44     10.47 o 
   0   3  15        0.00       -9.34      9.34 o 
   1   3  15       97.90       97.84     11.77 o 
   2   3  15       24.21       15.77      9.46 o 
   3   3  15       82.35      100.46     11.21 o 
   4   3  15      197.97      216.38     14.60 o 
   5   3  15       10.81       -1.49     14.68 o 
   6   3  15      204.02      184.43     14.97 o 
   7   3  15      227.60      211.33     17.49 o 
   8   3  15     1310.32     1221.80     33.67 o 
   9   3  15      205.59      190.74     18.35 o 
  10   3  15      973.44     1040.76     32.73 o 
  11   3  15      197.96      191.36     19.16 o 
  12   3  15      166.41      200.42     20.21 o 
  13   3  15      195.96      223.16     21.86 o 
  14   3  15        1.12      -16.37     16.37 o 
  15   3  15        6.21       19.77     18.64 o 
  16   3  15       12.36       11.32     19.46 o 
  17   3  15       51.85       49.03     24.33 o 
  18   3  15       74.46       78.12     25.59 o 
 -19   4  15        4.87      -25.03     30.46 o 
 -18   4  15       74.56       73.45     23.37 o 
 -17   4  15        0.82       -0.29     19.37 o 
 -16   4  15       61.90      147.23     22.12 o 
 -15   4  15        5.94      -18.08     18.08 o 
 -14   4  15        7.13       -1.98     17.44 o 
 -13   4  15      289.72      309.98     23.89 o 
 -12   4  15        3.42        7.67     18.90 o 
 -11   4  15       94.49       82.13     22.31 o 
 -10   4  15     1713.33     1683.69     38.90 o 
  -9   4  15       82.64       93.73     15.21 o 
  -8   4  15       32.16       21.57     13.16 o 
  -7   4  15      674.04      651.34     24.16 o 
  -6   4  15       68.04       17.42     13.26 o 
  -5   4  15        5.82      -11.48     12.29 o 
  -4   4  15      213.45      218.80     16.47 o 
  -3   4  15       82.33       43.79     13.23 o 
  -2   4  15       72.87       56.48     16.45 o 
  -1   4  15       46.65       36.53     11.62 o 
   0   4  15      189.72      200.70     13.04 o 
   1   4  15       30.08       18.16      9.82 o 
   2   4  15       22.49       23.46     10.44 o 
   3   4  15      531.70      560.06     21.00 o 
   4   4  15       46.29       16.33     12.27 o 
   5   4  15      100.62      102.15     13.97 o 
   6   4  15      214.33      193.20     15.40 o 
   7   4  15      209.28      205.28     18.25 o 
   8   4  15       44.70       37.64     15.14 o 
   9   4  15       13.89       -8.29     14.46 o 
  10   4  15      303.48      313.92     35.98 o 
  11   4  15        1.48       11.64     18.99 o 
  12   4  15        0.07      -13.54     18.58 o 
  13   4  15        8.54       21.28     18.21 o 
  14   4  15      126.10      124.64     22.96 o 
  15   4  15       22.91       30.84     19.36 o 
  16   4  15      186.56      155.25     23.45 o 
  17   4  15       43.76       25.18     21.22 o 
 -19   5  15        5.25       -0.57     32.30 o 
 -18   5  15        4.08       28.79     22.07 o 
 -17   5  15       65.69       57.05     21.90 o 
 -16   5  15       67.59       41.44     20.66 o 
 -15   5  15        1.10        4.04     19.20 o 
 -14   5  15      681.32      691.74     32.72 o 
 -13   5  15       35.54       24.01     19.11 o 
 -12   5  15       74.22       70.48     19.50 o 
 -11   5  15        0.10       -5.77     16.18 o 
 -10   5  15      220.01      224.37     26.99 o 
  -9   5  15       13.51      -13.53     14.27 o 
  -8   5  15      222.09      222.62     18.01 o 
  -7   5  15       59.46       52.95     14.84 o 
  -6   5  15        2.18      -12.35     13.21 o 
  -5   5  15        1.45       -0.42     13.26 o 
  -4   5  15      238.60      216.88     18.20 o 
  -3   5  15      366.19      431.69     20.72 o 
  -2   5  15       87.05       76.77     16.08 o 
  -1   5  15       14.48       11.39     11.87 o 
   0   5  15      275.77      268.78     16.25 o 
   1   5  15       91.79       79.29     12.98 o 
   2   5  15      508.09      445.42     21.98 o 
   3   5  15       29.55       36.35     15.58 o 
   4   5  15       10.06       18.88     12.82 o 
   5   5  15       18.07       13.92     13.62 o 
   6   5  15       10.91       -0.60     12.66 o 
   7   5  15      280.46      242.93     19.15 o 
   8   5  15       14.59       17.70     15.96 o 
   9   5  15       18.93       35.58     18.14 o 
  10   5  15      130.83      132.09     22.16 o 
  11   5  15       28.13       22.65     19.95 o 
  12   5  15       62.91       36.39     20.40 o 
  13   5  15        9.02        1.25     20.30 o 
  14   5  15      236.68      239.25     28.24 o 
  15   5  15       54.93       91.51     24.84 o 
  16   5  15       65.91       89.50     23.04 o 
  17   5  15        0.17       -8.37     21.29 o 
 -18   6  15        6.75        7.10     20.74 o 
 -17   6  15       83.60      109.47     22.37 o 
 -16   6  15       17.10       48.83     19.78 o 
 -15   6  15        0.97      -15.25     17.35 o 
 -14   6  15        1.77      -16.94     16.94 o 
 -13   6  15       73.12       67.34     18.88 o 
 -12   6  15       14.80       -7.82     27.41 o 
 -11   6  15       52.59       69.35     18.10 o 
 -10   6  15      143.18      167.66     19.64 o 
  -9   6  15       77.91       60.93     19.75 o 
  -8   6  15       97.94       90.71     16.57 o 
  -7   6  15       27.19        9.83     13.88 o 
  -6   6  15      107.39      111.47     16.76 o 
  -5   6  15       96.47      101.03     15.63 o 
  -4   6  15      533.38      484.08     22.05 o 
  -3   6  15        9.26       -0.73     12.30 o 
  -2   6  15      322.02      336.24     18.56 o 
  -1   6  15      454.80      433.43     24.87 o 
   0   6  15      165.53      180.54     15.67 o 
   1   6  15      252.95      193.38     15.95 o 
   2   6  15      301.28      264.33     18.11 o 
   3   6  15       88.48       55.71     15.31 o 
   4   6  15        0.25      -13.29     13.29 o 
   5   6  15       15.80        4.65     13.88 o 
   6   6  15      140.25      178.13     17.63 o 
   7   6  15       77.64       88.43     16.46 o 
   8   6  15       22.39       17.81     19.45 o 
   9   6  15       32.65       36.48     31.11 o 
  10   6  15        8.24        8.11     20.11 o 
  11   6  15       29.11       15.36     20.11 o 
  12   6  15       13.35       18.36     20.94 o 
  13   6  15       16.68       17.50     25.64 o 
  14   6  15        3.94      -21.44     21.44 o 
  15   6  15      211.16      177.83     27.32 o 
 -16   7  15       30.31       49.94     29.92 o 
 -15   7  15        8.30       30.29     27.42 o 
 -14   7  15       18.37       29.41     20.88 o 
 -13   7  15        3.84       13.21     22.66 o 
 -12   7  15       33.54       11.38     21.03 o 
 -11   7  15        0.60       10.72     23.00 o 
 -10   7  15       19.96       16.12     19.09 o 
  -9   7  15        7.49        2.50     22.56 o 
  -8   7  15        1.51       -9.02     14.76 o 
  -7   7  15      231.03      248.59     21.82 o 
  -6   7  15       36.71       31.95     16.06 o 
  -5   7  15       61.83       51.67     16.46 o 
  -4   7  15      121.46       84.05     15.88 o 
  -3   7  15      356.15      366.72     23.89 o 
  -2   7  15        5.03      -13.65     13.65 o 
  -1   7  15       25.62       13.01     13.68 o 
   0   7  15      295.09      329.89     18.88 o 
   1   7  15        2.53       12.32     12.96 o 
   2   7  15      194.88      210.37     19.59 o 
   3   7  15      127.87      153.79     18.80 o 
   4   7  15        3.65       -9.33     15.87 o 
   5   7  15      241.03      248.03     21.11 o 
   6   7  15       13.99       20.17     19.24 o 
   7   7  15       31.57       27.69     30.70 o 
   8   7  15       31.87       50.93     22.87 o 
   9   7  15       87.89       70.17     22.70 o 
  10   7  15       75.08      104.58     23.12 o 
  11   7  15        0.00        4.94     21.37 o 
  12   7  15        2.40        1.23     21.72 o 
  13   7  15       72.64       75.78     24.30 o 
  14   7  15       27.61       27.24     24.05 o 
 -14   8  15        2.80       -2.94     22.26 o 
 -13   8  15       89.13       82.82     34.24 o 
 -12   8  15        6.93        5.32     21.33 o 
 -11   8  15       19.11      -13.30     22.26 o 
 -10   8  15       34.52       48.45     21.96 o 
  -9   8  15        2.02       11.96     23.86 o 
  -8   8  15       67.43       72.73     22.08 o 
  -7   8  15        1.23        2.49     19.48 o 
  -6   8  15       93.90       64.68     17.68 o 
  -5   8  15       15.49        8.11     14.85 o 
  -4   8  15       91.31       76.24     16.61 o 
  -3   8  15        9.82       30.41     15.46 o 
  -2   8  15      313.28      280.15     20.10 o 
  -1   8  15       67.42       65.01     17.74 o 
   0   8  15        1.82       -9.83     14.32 o 
   1   8  15        1.12      -16.20     16.20 o 
   2   8  15      101.54       90.06     19.42 o 
   3   8  15       34.23       36.44     17.43 o 
   4   8  15       16.48       -8.43     20.40 o 
   5   8  15       25.41        7.95     21.21 o 
   6   8  15       18.78        4.32     20.28 o 
   7   8  15       29.76       27.08     26.84 o 
   8   8  15        2.75        0.61     20.05 o 
   9   8  15        3.11       -2.24     24.09 o 
  10   8  15       35.55       12.64     24.51 o 
  11   8  15        9.56        1.74     26.52 o 
  12   8  15       41.40       71.66     33.01 o 
 -12   9  15        5.75      -19.32     22.50 o 
 -11   9  15       65.72       73.76     24.24 o 
 -10   9  15      593.67      605.50     36.90 o 
  -9   9  15      366.88      384.19     32.17 o 
  -8   9  15       32.80       50.18     28.55 o 
  -7   9  15       16.98       -7.84     21.35 o 
  -6   9  15        9.16      -18.94     21.29 o 
  -5   9  15       12.93        3.82     18.77 o 
  -4   9  15        0.09       -8.87     15.14 o 
  -3   9  15        8.56       10.35     15.80 o 
  -2   9  15       22.27       29.46     17.75 o 
  -1   9  15       91.70      128.11     23.43 o 
   0   9  15        0.92       -5.78     16.30 o 
   1   9  15        0.05       13.00     27.53 o 
   2   9  15       30.52        8.77     18.69 o 
   3   9  15        0.91      -17.65     17.65 o 
   4   9  15       10.60      -20.55     20.55 o 
   5   9  15      115.91      122.56     23.63 o 
   6   9  15        5.43       -5.96     21.11 o 
   7   9  15       29.38       71.76     23.01 o 
   8   9  15       35.47       11.23     21.78 o 
   9   9  15       12.44      -29.10     29.10 o 
  10   9  15       38.97       54.22     33.14 o 
  -9  10  15        0.85      -22.53     23.29 o 
  -8  10  15        8.78        0.82     23.56 o 
  -7  10  15        0.02       32.99     21.71 o 
  -6  10  15       74.78       74.72     22.88 o 
  -5  10  15        2.39        6.49     21.11 o 
  -4  10  15        0.37      -20.46     20.46 o 
  -3  10  15       31.76       28.64     18.00 o 
  -2  10  15        0.15      -14.24     17.51 o 
  -1  10  15      146.99      135.11     21.45 o 
   0  10  15      100.58       66.46     23.08 o 
   1  10  15       51.60       68.10     23.06 o 
   2  10  15      117.81      110.69     22.21 o 
   3  10  15       43.42       25.31     25.10 o 
   4  10  15        6.99      -15.30     23.69 o 
   5  10  15        7.30      -22.54     22.54 o 
   6  10  15       64.53       98.76     33.58 o 
   7  10  15       27.93        0.65     26.79 o 
 -20   0  16       70.14       39.52     42.21 o 
 -18   0  16        0.77       16.25     49.40 o 
 -16   0  16       50.78       41.78     29.19 o 
 -14   0  16        5.62        5.49     19.59 o 
 -12   0  16      599.13      708.24     35.14 o 
 -10   0  16       42.31       30.79     19.03 o 
  -8   0  16      793.28      778.95     34.93 o 
  -6   0  16       56.30       73.35     18.38 o 
  -4   0  16     1294.59     1481.21     46.48 o 
  -2   0  16     1285.36     1214.08     47.84 o 
   0   0  16     1101.77     1096.21     37.52 o 
   2   0  16       86.30      126.78     20.48 o 
   4   0  16       78.32       96.37     23.60 o 
   6   0  16     2314.32     2147.00     71.60 o 
   8   0  16       11.22       27.57     25.68 o 
  10   0  16       83.99       26.79     20.70 o 
  12   0  16      599.88      610.89     34.71 o 
  14   0  16      494.01      534.31     42.63 o 
  16   0  16      327.02      292.50     38.92 o 
  18   0  16      211.65      271.81     40.60 o 
 -20   1  16        6.41      -22.74     42.70 o 
 -19   1  16       55.91       72.75     26.30 o 
 -18   1  16       66.54       84.75     25.51 o 
 -17   1  16       20.95       20.52     20.67 o 
 -16   1  16       11.58       -2.59     20.02 o 
 -15   1  16        1.24      -18.22     18.22 o 
 -14   1  16       36.95       20.26     16.36 o 
 -13   1  16        3.22      -12.65     13.89 o 
 -12   1  16      221.34      242.17     18.78 o 
 -11   1  16       41.37       36.43     14.39 o 
 -10   1  16      487.09      456.75     20.52 o 
  -9   1  16      232.62      229.44     16.91 o 
  -8   1  16     1305.60     1239.05     30.88 o 
  -7   1  16        6.15       -9.37     12.60 o 
  -6   1  16      977.11      915.81     26.07 o 
  -5   1  16      225.06      220.23     15.58 o 
  -4   1  16       58.40       78.55     12.59 o 
  -3   1  16        5.83      -10.46     10.46 o 
  -2   1  16     1126.56     1053.29     25.55 o 
  -1   1  16       29.67       31.00     11.11 o 
   0   1  16      604.40      638.55     20.36 o 
   1   1  16     1614.62     1454.86     32.02 o 
   2   1  16      329.42      365.71     16.29 o 
   3   1  16       47.07       28.58     10.71 o 
   4   1  16       90.07       72.23     13.63 o 
   5   1  16     2182.45     1963.87     47.26 o 
   6   1  16      148.93      121.79     18.05 o 
   7   1  16      105.21       71.55     19.39 o 
   8   1  16      788.18      772.02     27.29 o 
   9   1  16      215.02      239.75     19.02 o 
  10   1  16       91.86      113.32     17.22 o 
  11   1  16      255.73      185.73     19.24 o 
  12   1  16        8.09      -14.85     15.66 o 
  13   1  16        7.14       21.38     16.33 o 
  14   1  16       12.80       16.02     17.25 o 
  15   1  16      269.10      244.55     25.34 o 
  16   1  16      143.63      179.35     24.53 o 
  17   1  16       98.65      155.96     35.42 o 
  18   1  16      366.65      424.30     34.28 o 
 -20   2  16       60.90       61.32     27.10 o 
 -19   2  16        4.91      -21.72     22.04 o 
 -18   2  16       12.78        5.82     22.28 o 
 -17   2  16       88.64      106.30     25.10 o 
 -16   2  16        2.75      -12.46     20.38 o 
 -15   2  16       70.75       71.33     19.03 o 
 -14   2  16      187.51      206.56     20.60 o 
 -13   2  16      476.90      502.59     25.69 o 
 -12   2  16       66.73       76.94     15.33 o 
 -11   2  16       19.67       14.16     14.62 o 
 -10   2  16      123.02      104.24     15.43 o 
  -9   2  16      650.87      671.86     24.98 o 
  -8   2  16      224.25      235.71     18.25 o 
  -7   2  16       57.83       33.93     13.66 o 
  -6   2  16      638.35      615.62     21.82 o 
  -5   2  16      275.69      263.14     16.31 o 
  -4   2  16        0.96       11.15     11.06 o 
  -3   2  16       56.21       71.41     15.49 o 
  -2   2  16        2.70        6.79     11.37 o 
  -1   2  16      408.70      396.22     16.23 o 
   0   2  16      134.81      124.38     12.52 o 
   1   2  16      192.07      191.88     13.60 o 
   2   2  16       37.17       37.84     15.49 o 
   3   2  16      231.09      246.68     16.91 o 
   4   2  16     1029.72     1035.82     29.45 o 
   5   2  16      132.40      144.16     18.28 o 
   6   2  16       37.27       29.60     16.66 o 
   7   2  16      385.94      408.57     21.47 o 
   8   2  16       59.94       59.59     15.08 o 
   9   2  16      909.16      868.00     29.65 o 
  10   2  16      429.86      413.63     27.42 o 
  11   2  16      121.04      119.27     17.84 o 
  12   2  16        9.91        3.98     17.91 o 
  13   2  16        0.34       12.07     16.64 o 
  14   2  16        5.57       14.26     17.35 o 
  15   2  16        0.31      -12.47     18.05 o 
  16   2  16       12.64       17.39     22.31 o 
  17   2  16      442.92      479.68     34.47 o 
  18   2  16       72.59       60.14     26.16 o 
 -19   3  16       16.61       11.04     22.66 o 
 -18   3  16        0.91       -4.56     20.58 o 
 -17   3  16        5.86        1.83     19.56 o 
 -16   3  16        4.58      -11.24     18.96 o 
 -15   3  16        5.96      -17.36     17.83 o 
 -14   3  16       43.20       41.17     18.39 o 
 -13   3  16       61.37       73.74     26.88 o 
 -12   3  16      206.08      155.27     19.08 o 
 -11   3  16      975.06      968.62     29.43 o 
 -10   3  16       48.42       56.42     14.79 o 
  -9   3  16      990.30      995.12     30.11 o 
  -8   3  16     2408.82     2378.23     47.68 o 
  -7   3  16      721.79      640.78     34.75 o 
  -6   3  16       22.35       23.85     13.23 o 
  -5   3  16       33.37       56.03     13.86 o 
  -4   3  16       77.42       46.99     12.21 o 
  -3   3  16       31.75        8.48     11.36 o 
  -2   3  16      156.70      164.15     14.01 o 
  -1   3  16        5.06       21.35     11.24 o 
   0   3  16       61.72       56.81     11.30 o 
   1   3  16       17.11       10.29     10.85 o 
   2   3  16      167.70      170.88     13.82 o 
   3   3  16       77.69       71.26     13.73 o 
   4   3  16      103.08       90.29     14.44 o 
   5   3  16      177.72      151.89     14.75 o 
   6   3  16        7.87      -11.03     13.75 o 
   7   3  16      204.08      152.60     17.63 o 
   8   3  16       66.43       65.35     16.06 o 
   9   3  16      659.17      638.13     26.25 o 
  10   3  16       27.84       42.70     16.22 o 
  11   3  16       53.31       72.40     24.30 o 
  12   3  16       51.22       11.66     21.74 o 
  13   3  16       10.81        5.02     32.30 o 
  14   3  16       84.04       87.74     22.69 o 
  15   3  16       14.96       19.03     21.91 o 
  16   3  16        0.48        2.40     19.83 o 
  17   3  16       15.82       41.85     24.85 o 
 -19   4  16       12.07       -8.95     23.24 o 
 -18   4  16       13.71        4.42     21.10 o 
 -17   4  16        8.23       26.65     20.46 o 
 -16   4  16       35.51      -18.59     19.47 o 
 -15   4  16      313.75      311.90     25.18 o 
 -14   4  16       76.95       83.31     20.72 o 
 -13   4  16       21.09        8.20     17.52 o 
 -12   4  16      111.24      123.84     20.26 o 
 -11   4  16        2.61       -7.36     23.10 o 
 -10   4  16       16.84       22.91     14.28 o 
  -9   4  16      368.56      351.95     20.08 o 
  -8   4  16       52.92       40.02     16.64 o 
  -7   4  16      283.77      290.21     18.69 o 
  -6   4  16        0.86      -10.99     13.00 o 
  -5   4  16      215.93      172.01     16.71 o 
  -4   4  16       43.06       35.22     17.09 o 
  -3   4  16       69.74       26.32     13.43 o 
  -2   4  16        0.01      -12.05     12.05 o 
  -1   4  16      106.25       78.73     13.22 o 
   0   4  16        0.02       -1.31     11.25 o 
   1   4  16      189.83      155.61     14.17 o 
   2   4  16        1.46        9.37     11.01 o 
   3   4  16      563.16      533.61     21.13 o 
   4   4  16      805.96      725.77     23.53 o 
   5   4  16       31.80       17.24     12.79 o 
   6   4  16       19.04       -7.90     13.92 o 
   7   4  16       17.38       15.66     14.01 o 
   8   4  16      354.68      350.68     21.62 o 
   9   4  16      252.53      245.61     20.66 o 
  10   4  16       29.40       40.04     19.46 o 
  11   4  16       21.43       12.58     19.97 o 
  12   4  16      443.47      447.22     30.36 o 
  13   4  16      195.27      223.98     25.86 o 
  14   4  16       82.35       64.01     23.17 o 
  15   4  16        1.38       12.60     21.65 o 
  16   4  16       59.13       84.64     25.19 o 
  17   4  16       24.03       -3.16     24.72 o 
 -18   5  16       55.96       26.12     22.18 o 
 -17   5  16       18.66       13.68     20.46 o 
 -16   5  16       45.49       54.52     21.18 o 
 -15   5  16        0.00        6.76     19.16 o 
 -14   5  16       41.09       75.70     20.01 o 
 -13   5  16        8.09       11.14     25.90 o 
 -12   5  16       37.81       80.55     18.89 o 
 -11   5  16      103.58       62.87     23.53 o 
 -10   5  16       33.41       62.29     18.21 o 
  -9   5  16      153.12      142.88     17.41 o 
  -8   5  16      252.85      256.88     18.45 o 
  -7   5  16        2.16       -4.05     16.00 o 
  -6   5  16        5.31      -10.53     13.46 o 
  -5   5  16        1.18      -13.41     13.41 o 
  -4   5  16       56.53       43.82     14.50 o 
  -3   5  16        0.20       -3.87     14.89 o 
  -2   5  16       42.53       18.23     13.27 o 
  -1   5  16        5.42       12.04     13.46 o 
   0   5  16       17.83      -13.31     13.31 o 
   1   5  16      586.75      589.99     22.14 o 
   2   5  16      329.54      371.15     20.31 o 
   3   5  16       70.34       47.45     13.85 o 
   4   5  16       40.16       36.08     13.45 o 
   5   5  16      102.72       68.85     16.85 o 
   6   5  16      463.00      421.35     20.43 o 
   7   5  16       11.03       -2.30     15.19 o 
   8   5  16        3.91      -15.42     15.42 o 
   9   5  16      156.58      169.88     22.82 o 
  10   5  16      290.72      271.57     26.02 o 
  11   5  16        4.30       -2.54     19.79 o 
  12   5  16        4.69       18.36     20.98 o 
  13   5  16      216.19      255.91     32.13 o 
  14   5  16       88.20      166.59     26.54 o 
  15   5  16      140.70      153.04     26.79 o 
  16   5  16       91.66      109.26     26.91 o 
 -17   6  16        0.35       -0.59     22.04 o 
 -16   6  16       67.68       78.91     23.54 o 
 -15   6  16       91.16      114.60     23.81 o 
 -14   6  16       98.71      138.67     23.65 o 
 -13   6  16      174.71      139.70     22.29 o 
 -12   6  16       11.96       10.14     19.32 o 
 -11   6  16        4.74      -13.76     18.01 o 
 -10   6  16       32.15        7.99     18.13 o 
  -9   6  16       12.97       -3.77     16.54 o 
  -8   6  16       42.20       43.37     17.49 o 
  -7   6  16       25.47       19.38     14.88 o 
  -6   6  16        5.82       11.98     14.21 o 
  -5   6  16      815.18      822.66     28.25 o 
  -4   6  16        1.25      -13.51     13.51 o 
  -3   6  16       10.51       10.86     13.65 o 
  -2   6  16      300.09      271.79     18.97 o 
  -1   6  16       30.24       25.15     14.22 o 
   0   6  16      203.68      192.41     17.59 o 
   1   6  16      374.55      411.46     21.00 o 
   2   6  16      388.22      326.52     20.30 o 
   3   6  16       55.21       47.18     15.20 o 
   4   6  16       62.69       56.81     15.57 o 
   5   6  16       55.52       15.42     15.48 o 
   6   6  16       95.59       82.76     16.63 o 
   7   6  16       23.04       16.75     31.65 o 
   8   6  16        5.08       -3.63     19.40 o 
   9   6  16      116.47      168.83     24.23 o 
  10   6  16        0.37        9.46     20.32 o 
  11   6  16      259.58      288.24     34.84 o 
  12   6  16        1.87        5.64     25.53 o 
  13   6  16       43.11       33.44     23.42 o 
  14   6  16        5.94      -22.13     22.13 o 
  15   6  16        0.40       -3.49     24.25 o 
 -15   7  16        1.31       -5.54     20.41 o 
 -14   7  16      102.75      127.63     22.83 o 
 -13   7  16       23.26       35.29     20.55 o 
 -12   7  16        5.37        1.00     19.16 o 
 -11   7  16        6.05       -4.52     19.10 o 
 -10   7  16        0.00      -27.99     27.99 o 
  -9   7  16        2.85        5.00     19.27 o 
  -8   7  16       36.40       30.32     19.29 o 
  -7   7  16       70.07       76.33     20.42 o 
  -6   7  16       73.62       44.70     21.02 o 
  -5   7  16       25.82       10.94     16.07 o 
  -4   7  16        4.59      -14.68     14.68 o 
  -3   7  16        3.89        9.58     16.36 o 
  -2   7  16        0.01      -12.96     14.17 o 
  -1   7  16        0.11       -6.09     13.01 o 
   0   7  16       18.36       18.21     13.94 o 
   1   7  16       34.01        7.62     15.95 o 
   2   7  16      190.15      199.95     19.25 o 
   3   7  16        2.38      -16.12     16.12 o 
   4   7  16       39.52       57.66     25.87 o 
   5   7  16       12.28       22.73     17.17 o 
   6   7  16      233.23      280.15     25.57 o 
   7   7  16       38.83       53.21     20.80 o 
   8   7  16        3.65      -16.27     22.23 o 
   9   7  16       66.01       77.52     26.50 o 
  10   7  16       23.99       25.51     26.19 o 
  11   7  16       21.71        6.20     22.76 o 
  12   7  16        2.73       25.00     22.55 o 
  13   7  16       30.49       60.18     24.94 o 
 -13   8  16       43.43       54.19     24.37 o 
 -12   8  16        4.27       18.96     21.38 o 
 -11   8  16      133.32      170.16     25.74 o 
 -10   8  16       83.48       88.65     21.55 o 
  -9   8  16       16.56       11.49     18.03 o 
  -8   8  16        4.63       -6.81     22.85 o 
  -7   8  16       42.55       33.62     20.05 o 
  -6   8  16        0.21        6.53     19.12 o 
  -5   8  16       12.11       10.66     17.27 o 
  -4   8  16        1.17       30.77     16.91 o 
  -3   8  16       24.31       13.65     17.01 o 
  -2   8  16       49.80       43.26     16.28 o 
  -1   8  16        2.92        2.97     15.01 o 
   0   8  16       80.19      114.80     17.25 o 
   1   8  16        5.51       -1.24     18.07 o 
   2   8  16       18.30       21.09     16.87 o 
   3   8  16       30.60        6.32     17.99 o 
   4   8  16       27.49       21.23     18.42 o 
   5   8  16       29.25       45.21     21.80 o 
   6   8  16        4.03       31.90     21.15 o 
   7   8  16       40.28       11.40     21.41 o 
   8   8  16       20.52       28.83     24.85 o 
   9   8  16        8.10       -4.33     27.18 o 
  10   8  16       47.72       87.62     30.21 o 
  11   8  16        0.77       27.63     26.64 o 
 -11   9  16        7.48      -13.69     29.66 o 
 -10   9  16      190.39      174.85     33.02 o 
  -9   9  16       11.36        8.32     28.72 o 
  -8   9  16       55.23       27.37     20.06 o 
  -7   9  16       39.41       45.77     20.92 o 
  -6   9  16       81.00       84.45     23.15 o 
  -5   9  16       13.49      -14.59     21.00 o 
  -4   9  16       44.87        9.78     18.22 o 
  -3   9  16       15.91      -16.08     16.08 o 
  -2   9  16      196.62      209.14     28.99 o 
  -1   9  16        9.33       19.71     17.82 o 
   0   9  16        1.95       -3.83     20.10 o 
   1   9  16        0.79        5.17     20.07 o 
   2   9  16       32.44       30.18     18.76 o 
   3   9  16        0.82      -20.29     20.29 o 
   4   9  16       84.59       70.95     23.93 o 
   5   9  16        0.82      -16.19     20.91 o 
   6   9  16        0.23       -9.71     22.17 o 
   7   9  16       58.70       77.33     24.95 o 
   8   9  16       66.85       51.45     27.99 o 
   9   9  16       13.76        6.00     26.53 o 
  -7  10  16        0.03       19.64     23.83 o 
  -6  10  16       96.27       96.25     23.59 o 
  -5  10  16        0.24       26.71     24.83 o 
  -4  10  16        0.32        6.56     23.95 o 
  -3  10  16        4.30      -17.93     17.93 o 
  -2  10  16        3.31      -27.51     27.51 o 
  -1  10  16       22.44       42.49     22.71 o 
   0  10  16        0.03        2.64     22.19 o 
   1  10  16       36.19       40.62     22.97 o 
   2  10  16        0.47      -11.20     21.16 o 
   3  10  16        4.31      -16.51     24.24 o 
   4  10  16       14.95       38.70     26.41 o 
   5  10  16       57.62       50.37     25.35 o 
 -19   0  17      237.22      319.78     45.66 o 
 -17   0  17       55.55       56.17     32.78 o 
 -15   0  17      636.20      664.14    104.18 o 
 -13   0  17      221.76      252.62     26.27 o 
 -11   0  17       47.01       64.79     21.39 o 
  -9   0  17      384.51      476.30     29.49 o 
  -7   0  17      212.28      166.02     22.77 o 
  -5   0  17      768.08      744.69     34.99 o 
  -3   0  17        5.30        8.48     18.42 o 
  -1   0  17       20.97       18.23     15.73 o 
   1   0  17     1086.99     1059.93     36.80 o 
   3   0  17      278.28      241.31     21.07 o 
   5   0  17       40.60       30.96     25.73 o 
   7   0  17     1227.03     1148.95     52.52 o 
   9   0  17      104.74       59.55     25.88 o 
  11   0  17     3483.29     3504.17    104.42 o 
  13   0  17      845.84      831.67     65.83 o 
  15   0  17       14.32       89.89     37.28 o 
  17   0  17      535.00      565.23     49.35 o 
 -19   1  17        2.07      -22.16     22.16 o 
 -18   1  17        6.77       -5.65     30.76 o 
 -17   1  17        6.04       10.31     21.76 o 
 -16   1  17        2.90      -10.26     18.62 o 
 -15   1  17       27.80       42.07     18.33 o 
 -14   1  17       75.50       46.14     19.63 o 
 -13   1  17      525.04      551.68     24.86 o 
 -12   1  17       17.32       20.84     15.06 o 
 -11   1  17      998.48     1033.17     31.27 o 
 -10   1  17      339.60      374.48     19.69 o 
  -9   1  17      103.72      110.87     15.69 o 
  -8   1  17      330.16      354.79     26.74 o 
  -7   1  17      656.57      600.43     22.51 o 
  -6   1  17       95.12       74.74     14.15 o 
  -5   1  17      263.16      254.71     19.58 o 
  -4   1  17      251.78      210.40     15.73 o 
  -3   1  17      368.26      357.55     17.35 o 
  -2   1  17       33.20       33.11     11.94 o 
  -1   1  17        0.01      -10.28     10.28 o 
   0   1  17       28.89       16.30     11.38 o 
   1   1  17      137.65      122.17     13.33 o 
   2   1  17       20.00       17.08     11.04 o 
   3   1  17      332.29      364.88     19.03 o 
   4   1  17     1142.96      993.43     33.06 o 
   5   1  17      283.60      262.04     23.77 o 
   6   1  17       23.55      -15.64     15.64 o 
   7   1  17       17.87       13.30     18.48 o 
   8   1  17     1125.55      951.33     37.15 o 
   9   1  17      487.59      478.98     33.58 o 
  10   1  17     1019.39      972.21     35.73 o 
  11   1  17      313.31      287.92     24.74 o 
  12   1  17      621.21      650.31     31.51 o 
  13   1  17      238.02      256.62     24.55 o 
  14   1  17       57.92       35.59     20.34 o 
  15   1  17       13.82       70.11     24.91 o 
  16   1  17        0.86       10.40     25.26 o 
  17   1  17       91.53       99.91     31.25 o 
 -19   2  17        1.26        4.89     39.47 o 
 -18   2  17      199.39      180.34     28.01 o 
 -17   2  17        4.05      -10.33     20.71 o 
 -16   2  17       39.11       10.86     18.94 o 
 -15   2  17       10.91       22.92     19.19 o 
 -14   2  17       12.42       15.57     17.47 o 
 -13   2  17      204.51      206.84     21.72 o 
 -12   2  17        9.25       16.97     14.78 o 
 -11   2  17      425.74      476.16     35.57 o 
 -10   2  17      369.17      390.86     21.42 o 
  -9   2  17       25.38        4.51     15.77 o 
  -8   2  17       11.62       -6.47     13.84 o 
  -7   2  17      703.95      653.23     24.76 o 
  -6   2  17        6.85      -11.67     11.67 o 
  -5   2  17       88.27       67.15     13.34 o 
  -4   2  17     1106.42     1086.15     28.01 o 
  -3   2  17       59.44       44.81     12.56 o 
  -2   2  17      382.48      407.83     18.16 o 
  -1   2  17      246.83      249.22     15.53 o 
   0   2  17       13.26       -9.16     12.60 o 
   1   2  17      310.01      310.44     16.44 o 
   2   2  17      523.27      510.55     19.33 o 
   3   2  17       28.37       30.13     13.45 o 
   4   2  17     1611.93     1600.53     39.28 o 
   5   2  17      413.63      377.45     24.15 o 
   6   2  17      439.39      397.24     24.51 o 
   7   2  17      721.96      704.03     29.66 o 
   8   2  17      126.02      154.93     20.64 o 
   9   2  17        0.07      -16.86     16.86 o 
  10   2  17       46.81       41.69     18.88 o 
  11   2  17        8.15        2.67     15.73 o 
  12   2  17      146.50      133.87     26.90 o 
  13   2  17       27.46       17.62     19.48 o 
  14   2  17        6.89       15.71     20.00 o 
  15   2  17      432.92      475.65     34.36 o 
  16   2  17      122.55      192.57     31.59 o 
  17   2  17      119.42      142.47     33.15 o 
 -19   3  17        2.02       -8.05     37.09 o 
 -18   3  17        5.82       23.04     24.17 o 
 -17   3  17       11.32       -1.54     19.43 o 
 -16   3  17        3.95       33.04     20.11 o 
 -15   3  17       72.00       46.85     19.27 o 
 -14   3  17       28.16       29.75     19.17 o 
 -13   3  17      113.14      103.12     19.68 o 
 -12   3  17       87.19      101.16     19.01 o 
 -11   3  17      136.48      126.04     20.32 o 
 -10   3  17        0.21       33.93     14.32 o 
  -9   3  17      503.96      464.37     22.42 o 
  -8   3  17     1708.54     1621.94     51.71 o 
  -7   3  17       91.26       58.12     14.93 o 
  -6   3  17       13.56       -4.67     13.29 o 
  -5   3  17       23.00       18.22     13.24 o 
  -4   3  17      235.96      229.41     17.50 o 
  -3   3  17      105.31      132.79     14.19 o 
  -2   3  17       84.22      112.22     13.88 o 
  -1   3  17       18.93       22.84     12.16 o 
   0   3  17      403.29      403.01     19.71 o 
   1   3  17        1.55        1.06     11.98 o 
   2   3  17      177.12      124.83     17.18 o 
   3   3  17      392.86      377.03     32.57 o 
   4   3  17      353.46      336.37     19.93 o 
   5   3  17      703.16      667.03     33.56 o 
   6   3  17      103.18       66.92     20.75 o 
   7   3  17      372.68      325.48     24.27 o 
   8   3  17      533.14      484.18     27.62 o 
   9   3  17      159.62      139.77     18.18 o 
  10   3  17      500.28      504.05     28.40 o 
  11   3  17        3.31       -6.76     16.95 o 
  12   3  17      232.69      204.78     25.02 o 
  13   3  17      140.62      164.18     24.55 o 
  14   3  17       16.64       31.58     21.34 o 
  15   3  17       19.12       31.85     22.95 o 
  16   3  17      244.54      262.58     29.77 o 
 -18   4  17       38.08       35.24     22.39 o 
 -17   4  17        1.37      -19.63     19.63 o 
 -16   4  17        7.63       24.85     20.72 o 
 -15   4  17        8.02       21.97     19.72 o 
 -14   4  17       64.14       65.37     20.54 o 
 -13   4  17        6.93      -10.01     17.87 o 
 -12   4  17        5.64        0.12     17.64 o 
 -11   4  17       60.88       58.74     18.68 o 
 -10   4  17        0.99      -13.75     13.75 o 
  -9   4  17      143.97      157.98     17.37 o 
  -8   4  17       39.15       27.60     16.17 o 
  -7   4  17        0.18       -8.71     13.76 o 
  -6   4  17       54.22       38.19     14.79 o 
  -5   4  17      465.56      389.36     32.29 o 
  -4   4  17       10.89       -2.56     12.98 o 
  -3   4  17        3.99       14.04     13.02 o 
  -2   4  17      729.87      681.11     25.09 o 
  -1   4  17       97.05       84.30     14.03 o 
   0   4  17       73.05       82.27     12.84 o 
   1   4  17        2.22       -7.11     11.53 o 
   2   4  17       51.80       24.49     14.91 o 
   3   4  17      924.87      798.94     28.00 o 
   4   4  17        1.17       -5.57     13.45 o 
   5   4  17       59.35       68.71     20.56 o 
   6   4  17       51.57       39.66     18.15 o 
   7   4  17      174.53      204.53     20.50 o 
   8   4  17      255.33      268.27     20.83 o 
   9   4  17       99.44      140.04     18.72 o 
  10   4  17      175.17      132.00     22.46 o 
  11   4  17      293.81      345.82     27.40 o 
  12   4  17      210.82      196.56     39.42 o 
  13   4  17       39.47       33.12     21.21 o 
  14   4  17      105.05      114.94     24.43 o 
  15   4  17        0.00       29.29     23.29 o 
  16   4  17        0.85      -24.19     24.96 o 
 -17   5  17       13.84       35.77     21.56 o 
 -16   5  17       62.91       97.50     22.86 o 
 -15   5  17       18.52       11.65     19.94 o 
 -14   5  17      105.14      134.03     22.36 o 
 -13   5  17        1.36        6.72     19.65 o 
 -12   5  17       36.91       41.52     19.10 o 
 -11   5  17       34.18       45.26     18.71 o 
 -10   5  17      161.04      132.61     22.87 o 
  -9   5  17        0.00       23.70     15.83 o 
  -8   5  17        0.59       -8.37     13.74 o 
  -7   5  17       60.40       39.11     15.28 o 
  -6   5  17      621.66      602.90     24.51 o 
  -5   5  17       27.74        7.25     14.24 o 
  -4   5  17       25.02        9.21     13.77 o 
  -3   5  17      128.15      130.10     16.15 o 
  -2   5  17       47.56       27.36     14.41 o 
  -1   5  17       21.41       39.89     14.35 o 
   0   5  17        2.81       -0.24     14.89 o 
   1   5  17      177.36      143.91     18.86 o 
   2   5  17      271.62      255.39     24.21 o 
   3   5  17        5.72        6.47     14.99 o 
   4   5  17       26.57        7.22     14.69 o 
   5   5  17        8.96       -4.58     14.74 o 
   6   5  17       91.49       81.65     17.28 o 
   7   5  17        6.91      -10.53     15.07 o 
   8   5  17      402.29      371.95     25.26 o 
   9   5  17        0.55      -18.54     18.54 o 
  10   5  17       47.49       79.64     21.26 o 
  11   5  17      219.21      170.77     24.66 o 
  12   5  17       64.69       61.71     23.56 o 
  13   5  17        2.38        0.76     21.37 o 
  14   5  17      152.78      208.96     27.34 o 
  15   5  17      139.10      148.48     27.20 o 
 -16   6  17        3.59       -3.00     20.65 o 
 -15   6  17        0.46       13.94     20.32 o 
 -14   6  17       21.84       40.60     21.35 o 
 -13   6  17       22.56       23.14     19.53 o 
 -12   6  17        0.42       15.97     25.94 o 
 -11   6  17       79.41       88.51     21.30 o 
 -10   6  17       64.29       75.66     21.11 o 
  -9   6  17        0.28      -17.32     17.32 o 
  -8   6  17       14.85      -12.13     17.35 o 
  -7   6  17       13.24      -12.24     14.38 o 
  -6   6  17        0.67       -6.58     15.06 o 
  -5   6  17       12.79      -11.03     13.65 o 
  -4   6  17       15.68       26.13     14.66 o 
  -3   6  17       17.18       19.29     14.65 o 
  -2   6  17       49.92       60.16     15.17 o 
  -1   6  17        9.86       28.41     14.91 o 
   0   6  17      203.69      145.65     17.70 o 
   1   6  17        4.99       19.85     16.28 o 
   2   6  17        0.66        7.32     16.70 o 
   3   6  17        1.05       -2.90     18.28 o 
   4   6  17       21.48       33.41     17.47 o 
   5   6  17        0.04        0.09     15.78 o 
   6   6  17        0.36      -16.35     16.35 o 
   7   6  17      101.42      125.94     22.19 o 
   8   6  17       68.20       65.89     21.86 o 
   9   6  17      118.97      106.61     23.06 o 
  10   6  17       99.48      101.19     23.30 o 
  11   6  17       12.94       20.40     22.00 o 
  12   6  17        0.06      -11.97     22.20 o 
  13   6  17       45.02       44.86     25.10 o 
 -14   7  17        3.96      -20.86     20.86 o 
 -13   7  17       18.00       13.68     24.59 o 
 -12   7  17        2.16       26.32     21.37 o 
 -11   7  17       79.03       90.12     22.64 o 
 -10   7  17       87.96       64.51     21.06 o 
  -9   7  17       23.88       31.67     20.56 o 
  -8   7  17        1.71       -9.85     17.91 o 
  -7   7  17        7.49       22.24     18.93 o 
  -6   7  17       13.86       19.28     16.48 o 
  -5   7  17       68.48       66.41     17.33 o 
  -4   7  17       93.24       94.11     17.88 o 
  -3   7  17        0.66       -1.59     15.29 o 
  -2   7  17       26.59       25.64     15.32 o 
  -1   7  17      248.66      287.58     20.83 o 
   0   7  17      103.91      113.14     20.53 o 
   1   7  17        3.86      -16.15     16.15 o 
   2   7  17        0.90      -17.54     17.54 o 
   3   7  17      201.10      229.77     26.00 o 
   4   7  17       11.63      -16.01     16.01 o 
   5   7  17       54.81       30.47     17.67 o 
   6   7  17       95.13      133.34     22.34 o 
   7   7  17      125.12       95.87     26.57 o 
   8   7  17        6.30       24.01     23.82 o 
   9   7  17       17.63       62.95     31.50 o 
  10   7  17       36.88       57.14     26.83 o 
  11   7  17       10.17       16.85     23.63 o 
  12   7  17        4.83       35.12     24.67 o 
 -12   8  17        1.65       40.58     23.47 o 
 -11   8  17       36.74       80.07     23.86 o 
 -10   8  17       28.63       56.28     23.10 o 
  -9   8  17       94.73       92.98     22.50 o 
  -8   8  17       12.81       17.21     20.84 o 
  -7   8  17       49.33       46.45     21.37 o 
  -6   8  17       43.17       18.78     20.42 o 
  -5   8  17       35.37       21.75     17.57 o 
  -4   8  17      170.04      185.06     21.36 o 
  -3   8  17        0.01       12.61     17.37 o 
  -2   8  17        0.91        6.46     17.18 o 
  -1   8  17        0.00        9.89     16.10 o 
   0   8  17        2.57       20.06     20.27 o 
   1   8  17      110.11      133.87     23.17 o 
   2   8  17       21.46       19.40     20.21 o 
   3   8  17        0.72       36.93     18.92 o 
   4   8  17        4.18       15.48     18.97 o 
   5   8  17      158.57      121.70     30.22 o 
   6   8  17        5.49       -6.07     21.21 o 
   7   8  17        8.41       41.83     26.07 o 
   8   8  17        0.17      -10.91     26.41 o 
   9   8  17        8.35        4.63     26.70 o 
  10   8  17        6.25      -16.95     25.94 o 
  -9   9  17       12.54       25.99     22.51 o 
  -8   9  17       29.47       38.58     22.72 o 
  -7   9  17       18.69       -0.53     32.19 o 
  -6   9  17        7.77        7.16     21.42 o 
  -5   9  17        0.31       -9.66     22.25 o 
  -4   9  17        1.51       -7.61     17.93 o 
  -3   9  17       80.22      103.71     20.75 o 
  -2   9  17       22.79       32.04     20.03 o 
  -1   9  17        0.57       14.71     23.22 o 
   0   9  17       22.18      -21.61     21.61 o 
   1   9  17      129.93      119.20     23.70 o 
   2   9  17       18.77       20.43     20.57 o 
   3   9  17       16.94        1.26     19.93 o 
   4   9  17       20.12       33.79     23.21 o 
   5   9  17        1.83       -4.32     22.38 o 
   6   9  17       70.09       77.04     28.86 o 
   7   9  17        8.06       -0.41     26.73 o 
  -4  10  17        0.30      -23.00     23.00 o 
  -3  10  17      110.68      120.81     27.34 o 
  -2  10  17        1.60       38.11     30.59 o 
  -1  10  17        2.11      -26.32     26.32 o 
   0  10  17        0.35      -15.17     24.25 o 
   1  10  17       24.29       42.96     31.81 o 
 -18   0  18       47.61      -31.19     31.19 o 
 -16   0  18       47.56       76.27     33.61 o 
 -14   0  18     1342.00     1455.81     58.80 o 
 -12   0  18     1269.85     1384.84     49.55 o 
 -10   0  18     1094.36     1180.04     44.83 o 
  -8   0  18       39.43       -7.11     21.65 o 
  -6   0  18      150.95      150.78     23.17 o 
  -4   0  18       70.15       47.46     17.63 o 
  -2   0  18      214.61      217.57     22.75 o 
   0   0  18      147.07      133.06     21.82 o 
   2   0  18       26.70       23.28     16.98 o 
   4   0  18      676.13      655.63     40.43 o 
   6   0  18       10.48       14.19     23.18 o 
   8   0  18      257.01      321.68     36.45 o 
  10   0  18       37.46       23.44     26.98 o 
  12   0  18       23.09       38.64     27.67 o 
  14   0  18        1.93        6.07     38.34 o 
  16   0  18      833.72     1082.77     83.51 o 
 -19   1  18       45.78       65.11     27.88 o 
 -18   1  18        0.32      -10.71     24.85 o 
 -17   1  18       20.66       52.89     32.79 o 
 -16   1  18      233.96      271.08     28.70 o 
 -15   1  18       43.61       50.40     17.99 o 
 -14   1  18       19.96        3.50     21.09 o 
 -13   1  18       62.45       63.05     17.09 o 
 -12   1  18       11.06       27.34     15.27 o 
 -11   1  18       22.95       40.39     16.08 o 
 -10   1  18      758.48      871.65     41.67 o 
  -9   1  18        3.77      -14.94     14.94 o 
  -8   1  18       16.23       24.72     14.39 o 
  -7   1  18     1014.90      996.60     28.92 o 
  -6   1  18      753.53      749.14     25.58 o 
  -5   1  18      218.10      209.67     16.72 o 
  -4   1  18      388.08      375.99     23.59 o 
  -3   1  18     1082.57     1119.95     29.03 o 
  -2   1  18     1190.31     1129.56     29.03 o 
  -1   1  18     1476.83     1440.03     32.90 o 
   0   1  18      255.38      265.77     15.97 o 
   1   1  18       40.51       28.08     12.19 o 
   2   1  18      375.85      401.30     17.86 o 
   3   1  18     1468.43     1368.63     34.75 o 
   4   1  18      321.01      341.17     22.79 o 
   5   1  18      308.96      285.94     29.37 o 
   6   1  18      108.17      110.05     18.97 o 
   7   1  18       63.24       59.61     18.82 o 
   8   1  18      104.11       54.38     19.82 o 
   9   1  18      606.75      712.90     31.81 o 
  10   1  18      557.05      505.27     29.03 o 
  11   1  18       22.90       29.63     24.37 o 
  12   1  18       45.87       35.14     19.52 o 
  13   1  18       41.27       68.68     24.31 o 
  14   1  18      354.32      377.52     33.35 o 
  15   1  18      337.38      287.57     38.76 o 
  16   1  18      163.08      153.56     40.05 o 
 -18   2  18       20.92       60.23     26.95 o 
 -17   2  18      275.42      306.87     30.15 o 
 -16   2  18        3.87        0.26     19.67 o 
 -15   2  18        1.29      -18.01     18.01 o 
 -14   2  18       38.95       42.40     18.15 o 
 -13   2  18        6.85       18.60     17.57 o 
 -12   2  18      240.40      272.92     20.33 o 
 -11   2  18      146.56      195.83     22.78 o 
 -10   2  18       30.19       10.82     14.69 o 
  -9   2  18      774.85      840.72     28.92 o 
  -8   2  18        9.40        6.80     14.06 o 
  -7   2  18      191.71      239.34     18.90 o 
  -6   2  18      581.90      560.37     23.82 o 
  -5   2  18      383.94      372.47     20.74 o 
  -4   2  18      524.14      512.52     21.47 o 
  -3   2  18      298.95      293.09     17.54 o 
  -2   2  18     1067.64      962.51     25.73 o 
  -1   2  18       46.31       35.38     12.59 o 
   0   2  18       32.51       -8.68     11.78 o 
   1   2  18       17.43       49.77     12.69 o 
   2   2  18     1336.89     1265.32     33.95 o 
   3   2  18       13.26       35.16     14.27 o 
   4   2  18      229.53      224.15     20.51 o 
   5   2  18      388.43      420.10     25.53 o 
   6   2  18      280.34      301.21     25.69 o 
   7   2  18      826.70      842.25     33.99 o 
   8   2  18      316.89      314.34     24.04 o 
   9   2  18     1231.43     1093.95     38.73 o 
  10   2  18        2.11        1.89     18.07 o 
  11   2  18      416.97      421.11     27.25 o 
  12   2  18       46.24       21.45     22.70 o 
  13   2  18       30.08      -13.69     22.55 o 
  14   2  18       26.50       44.09     26.47 o 
  15   2  18      136.98      108.24     30.15 o 
  16   2  18      124.76      132.51     39.14 o 
 -18   3  18        0.61      -23.59     23.59 o 
 -17   3  18        0.95        0.91     20.73 o 
 -16   3  18      139.61      207.25     24.71 o 
 -15   3  18       28.93       21.95     19.65 o 
 -14   3  18       30.92       52.63     19.95 o 
 -13   3  18       58.15       32.75     19.57 o 
 -12   3  18        0.97       21.65     17.51 o 
 -11   3  18       39.97       30.38     23.44 o 
 -10   3  18      142.96      148.38     27.28 o 
  -9   3  18        4.78        3.04     14.19 o 
  -8   3  18      438.20      471.31     32.67 o 
  -7   3  18       19.42       32.83     14.60 o 
  -6   3  18       46.63       30.07     14.32 o 
  -5   3  18      302.37      262.06     18.64 o 
  -4   3  18       41.42       23.58     13.77 o 
  -3   3  18      348.15      327.48     19.69 o 
  -2   3  18      131.47      102.36     14.12 o 
  -1   3  18       21.46        4.68     12.25 o 
   0   3  18        0.01      -11.23     11.23 o 
   1   3  18      141.08      167.95     15.08 o 
   2   3  18      193.44      173.17     17.54 o 
   3   3  18       55.68       78.17     19.43 o 
   4   3  18      537.03      508.10     22.98 o 
   5   3  18       20.50        6.34     17.21 o 
   6   3  18     1025.42     1023.19     36.47 o 
   7   3  18      241.77      213.17     21.98 o 
   8   3  18       57.50       23.74     18.68 o 
   9   3  18      196.55      199.53     23.01 o 
  10   3  18      136.63      127.00     21.05 o 
  11   3  18       60.49       41.44     22.24 o 
  12   3  18       75.46      120.01     27.87 o 
  13   3  18       22.46       79.14     27.17 o 
  14   3  18       86.26      134.98     29.12 o 
  15   3  18      298.91      299.80     30.46 o 
 -17   4  18       25.56       -4.12     20.93 o 
 -16   4  18      160.47      179.72     25.25 o 
 -15   4  18        9.55       27.97     28.19 o 
 -14   4  18      140.18      140.55     24.92 o 
 -13   4  18       42.81       52.36     33.17 o 
 -12   4  18       32.47       34.55     19.45 o 
 -11   4  18      193.78      173.02     22.51 o 
 -10   4  18      244.98      273.65     20.46 o 
  -9   4  18       41.16       39.87     17.95 o 
  -8   4  18      171.72      215.47     18.99 o 
  -7   4  18       45.84       46.93     14.76 o 
  -6   4  18       14.73       17.81     19.37 o 
  -5   4  18       39.17       38.98     14.71 o 
  -4   4  18       40.87       14.09     14.02 o 
  -3   4  18      165.29      184.94     17.41 o 
  -2   4  18      259.75      349.29     20.24 o 
  -1   4  18        0.40      -12.71     12.71 o 
   0   4  18       37.46       25.91     13.75 o 
   1   4  18     1031.84      796.33     37.38 o 
   2   4  18       97.58       50.54     15.33 o 
   3   4  18      618.68      658.64     25.90 o 
   4   4  18        2.42        3.08     14.74 o 
   5   4  18       56.54       35.91     18.20 o 
   6   4  18      292.72      291.65     24.27 o 
   7   4  18       30.99       54.41     18.72 o 
   8   4  18     1088.09     1068.24     38.20 o 
   9   4  18      147.68      137.59     33.25 o 
  10   4  18        0.00      -20.91     20.91 o 
  11   4  18       44.13       55.83     26.40 o 
  12   4  18      131.24      103.60     29.00 o 
  13   4  18       29.99       15.01     22.47 o 
  14   4  18       20.74       51.58     23.69 o 
  15   4  18        1.03       32.47     24.40 o 
 -16   5  18       14.40        3.35     22.08 o 
 -15   5  18       78.10       74.26     23.12 o 
 -14   5  18       68.92      103.98     23.33 o 
 -13   5  18       29.51       31.59     19.41 o 
 -12   5  18      101.23      102.38     21.98 o 
 -11   5  18      194.91      179.28     23.90 o 
 -10   5  18        3.70        0.85     18.22 o 
  -9   5  18       10.47       -8.48     21.96 o 
  -8   5  18       30.46       43.52     15.59 o 
  -7   5  18       69.62       52.30     16.04 o 
  -6   5  18      131.82      145.64     17.54 o 
  -5   5  18        0.04      -13.55     13.55 o 
  -4   5  18      150.77      102.74     15.96 o 
  -3   5  18       90.56       60.85     20.02 o 
  -2   5  18      305.88      306.12     20.45 o 
  -1   5  18       81.16       76.46     18.80 o 
   0   5  18      421.55      454.67     24.19 o 
   1   5  18       39.84       17.96     16.72 o 
   2   5  18      122.14      140.41     22.49 o 
   3   5  18      105.78      130.47     19.73 o 
   4   5  18       16.24       22.77     16.38 o 
   5   5  18      171.98      128.31     20.92 o 
   6   5  18        5.06       -3.39     18.34 o 
   7   5  18       83.22      102.74     20.62 o 
   8   5  18       90.68       68.03     25.36 o 
   9   5  18       89.77       89.52     25.84 o 
  10   5  18      447.07      436.38     36.79 o 
  11   5  18       91.01      101.46     38.80 o
[truncated: 54,952 more chars]
